# Supplementary material for: Metabolomics-based elucidation of the chemical basis under-lying seasonal variations in sensory quality of Goldsands Black Tea
Source: Front Plant Sci. 2026 Jul 1;17:1888622. doi: 10.3389/fpls.2026.1888622 (PMC13369139; doi:10.3389/fpls.2026.1888622)
Supplement: Supplementary file 9 [file Table1.xlsx]

## Sheet: Table S1
Table S1 Detailed sensory evaluation scores for aroma and taste sub-attributes of GBTs harvested in different seasons.
Samples	Floral	Fruity	Roasted	Honey	Freshness	Smoothness	Thickness	Sweetness	Astringency
SPT	8.06±0.91a	6±0.47a	6.06±0.78b	9.06±0.52a	8.35±1.62a	8.1±1.3a	7.1±1.48a	8.25±1.48a	2.05±1.53c
SMT	4.94±0.85b	4±0.47b	7.22±0.71a	5.33±0.82c	6.25±1.79b	4.3±1.49c	3.1±1.22c	3.9±2.1c	7.8±1.4a
AUT	6±0.67c	6±0.67a	4.28±0.87c	8±0.82b	6.9±2.02b	7.2±1.83b	5.15±1.85b	5.2±2.06b	4.95±1.6b
Note: Values are shown as mean ± SD (n=20). Different letters indicate statistically significant differences according to one-way ANOVA.

## Sheet: Table S2
Table S2 Identification and quantification of volatile components in spring, summer, and autumn GBTs.
Name	RT(min)	CAS	Class	RI(cal)/RI(ref)	ID	SPT01	SPT02	SPT03	SPT04	SPT05	SPT06	SMT01	SMT02	SMT03	SMT04	SMT05	SMT06	AUT01	AUT02	AUT03	AUT04	AUT05	AUT06
Hexadecanoic acid	31.0635	57-10-3	Acids	1943/1968	MS,RI	6.3307	7.45533	7.18908	7.72042	8.78656	9.93827	6.40933	6.02151	7.73094	8.28634	7.37666	7.44949	2.39854	3.18672	3.08617	2.94401	1.63212	2.1888
α-Cadinol	24.773	481-34-5	Alcohols	1642/1653	MS,RI	2.20585	3.02144	2.74722	3.50105	2.92024	2.97124	7.32095	4.99617	5.66098	5.21848	4.77174	6.1653	2.31548	2.29743	2.1355	2.31629	2.38031	2.35125
T-Muurolol	24.474	19912-62-0	Alcohols	1629/1642	MS,RI	0	0	0	0	0	0	13.498	9.02192	11.137	8.36792	9.77113	8.05708	3.14095	3.09907	2.95189	3.23472	3.21796	3.47818
Cedrol	23.598	77-53-2	Alcohols	1590/1598	MS,RI	1.22285	1.51173	1.28728	1.38905	1.40856	1.36389	0	0	0	0	0	0	0	0	0	0	0	0
Nerolidol	22.6552	142-50-7	Alcohols	1550/1565	MS,RI	12.1562	17.5302	16.1817	17.0279	16.4563	19.236	17.7489	22.5489	16.7743	23.4344	23.7575	24.283	15.9521	15.5617	16.645	16.2412	16.8515	19.5941
Geranic acid	17.9572	459-80-3	Alcohols	1360/1355	MS,RI	52.3538	47.7321	48.6074	58.9721	30.0746	51.572	7.35635	7.65242	8.09382	9.58156	9.1602	8.36887	6.8864	9.19056	6.60457	9.92346	8.16013	7.46072
4-isopropylbenzyl alcohol	15.9065	536-60-7	Alcohols	1282/1289	MS,RI	0	0	0	0	0	0	5.91934	6.63418	6.28447	5.99977	6.80227	6.36	4.62394	5.43813	5.46896	5.40218	5.18469	4.74414
Geraniol	15.2305	106-24-1	Alcohols	1258/1255	MS,RI	803.799	890.214	897.779	904.882	970.363	1006.16	458.802	456.544	488.029	499.472	496.604	504.611	970.523	845.616	843.942	887.984	869.149	894.926
Nerol	14.1812	106-25-2	Alcohols	1219/1228	MS,RI	19.9068	23.176	22.9525	23.5712	30.6941	26.3701	18.7339	21.7468	20.726	20.05	19.0936	20.7148	18.01	17.2955	18.0685	17.8997	16.7744	19.4116
Phenethyl alcohol	10.989	60-12-8	Alcohols	1105/1116	MS,RI	86.4602	84.8585	81.2314	81.9087	108.327	82.4607	190.398	187.398	192.37	199.611	205.495	199.39	119.642	130.075	131.74	149.145	136.043	136.908
Linalool	10.5778	78-70-6	Alcohols	1091/1099	MS,RI	59.7175	74.3369	70.5927	78.8379	90.8014	92.8378	68.9015	75.7696	73.1268	70.7914	74.6359	81.6356	152.016	123.872	119.598	136.88	135.447	140.572
Benzyl alcohol	8.812	100-51-6	Alcohols	1027/1036	MS,RI	62.3889	62.2126	64.3573	84.9604	63.1371	63.9711	72.2865	73.9886	74.822	79.9801	76.7833	79.8738	30.4735	29.5419	26.0753	29.8196	31.0391	28.7887
(E,E)-2,4-Hexadienal	5.7985	142-83-6	Aldehydes	911/915	MS,RI	0	0	0	0	0	0	0	0	0	0	0	0	1.07746	5.39781	2.88145	4.43733	3.88106	4.66643
(E)-2-Hexenal	4.51633	6728-26-3	Aldehydes	-/854	MS,RI	16.3843	14.5331	14.03	16.5095	17.2015	16.6357	11.4796	11.9806	10.4728	11.4418	11.0606	10.8634	31.0532	36.8076	30.2497	33.1204	28.6051	28.9775
5-Methyl-2-phenyl-2-hexenal	20.932	21834-92-4	Aldehydes	1478/1486	MS,RI	2.52042	3.33854	3.12586	3.5723	3.12616	3.08429	3.49008	3.35742	3.09252	4.01969	3.07163	3.63863	0	0	0	0	0	0
Citral	15.4303	5392-40-5	Aldehydes	1265/1276	MS,RI	48.0566	49.7184	46.4888	47.8816	53.6865	56.909	22.1549	23.4687	25.8625	25.0971	26.2396	26.6396	46.0265	44.7827	48.4839	45.7764	44.1288	44.868
2-phenylbut-2-enal	15.4233	4411-89-6	Aldehydes	1265/1279	MS,RI	0	0	0	0	0	0	8.58797	8.812	8.81896	8.93567	9.14122	9.14541	0	0	0	0	0	0
Neral	14.49	106-26-3	Aldehydes	1231/1240	MS,RI	18.6588	20.6391	19.3846	20.0297	20.288	22.8312	8.97079	11.2198	11.2091	9.54363	11.9156	11.4731	17.7832	17.8794	17.4304	16.4835	18.5635	16.4447
β-Cyclocitral	13.9253	432-25-7	Aldehydes	1210/1220	MS,RI	15.2575	17.4639	17.7735	17.0283	17.262	17.3328	11.6957	11.7805	12.3617	12.8269	11.7073	11.3703	12.9616	11.9893	11.8258	13.0654	12.4605	12.48
Decanal	13.4957	112-31-2	Aldehydes	1194/1206	MS,RI	0	0	0	0	0	0	11.5524	11.0349	11.7263	14.5241	11.7913	10.0078	0	0	0	0	0	0
Phenylacetaldehyde	9.003	122-78-1	Aldehydes	1034/1045	MS,RI	97.3109	39.2395	102.312	39.151	119.023	102.264	112.882	101.335	112.233	104.196	106.325	122.866	0	0	0	0	0	0
(E,E)-2,4-Heptadienal	8.16233	4313-03-5	Aldehydes	1004/1012	MS,RI	13.9294	14.7124	14.1531	16.7175	12.3364	17.1572	16.2528	17.0242	16.2149	15.1569	15.6936	12.0803	0	0	0	0	0	0
Benzaldehyde	6.858	100-52-7	Aldehydes	958/962	MS,RI	46.6456	43.4483	46.4074	42.0961	50.108	41.2128	45.4104	46.3117	44.4814	42.6844	46.3191	45.9768	30.0212	36.484	37.7718	28.9388	34.1805	28.1455
α-Cubebene	17.3978	17699-14-8	Alkenes	1339/1351	MS,RI	0	0	0	0	0	0	0	0	0	0	0	0	1.34792	1.69739	1.77419	1.57408	1.94292	2.2741
γ-Elemene	19.5287	29873-99-2	Alkenes	1421/1433	MS,RI	0	0	0	0	0	0	0	0	0	0	0	0	8.23191	9.32929	8.90834	12.2494	13.5353	8.80684
β-Farnesene	20.0843	28973-97-9	Alkenes	1444/1444	MS,RI	0	0	0	0	0	0	0	0	0	0	0	0	3.78164	4.11892	4.19941	4.03085	4.84937	3.88987
Neophytadiene	28.595	504-96-1	Alkenes	1820/1837	MS,RI	1.56592	1.28295	1.07939	1.67183	1.41155	1.40233	0	0	0	0	0	0	0.252927	0.234512	0.222348	0.401419	0.312952	0.151098
Cadalene	25.287	483-78-3	Alkenes	1665/1674	MS,RI	3.46232	4.96212	4.82431	4.32698	6.11199	4.61611	2.22639	2.20282	1.58152	1.789	3.03956	3.3063	0.86978	0.842778	1.11217	0.839864	0.871175	1.07267
α-Calacorene	22.211	21391-99-1	Alkenes	1531/1542	MS,RI	0	0	0	0	0	0	4.52419	6.40608	5.47916	5.42064	7.38807	6.05891	3.82026	4.35767	4.93491	4.55433	4.07486	5.35134
δ-Cadinene	21.7327	483-76-1	Alkenes	1511/1524	MS,RI	1.50142	2.34964	2.42856	2.01959	2.13489	2.98585	3.87937	3.00408	3.58923	3.41028	5.25972	4.05403	6.63516	5.86912	5.94323	5.0352	4.52318	7.9886
α-Farnesene	21.337	502-61-4	Alkenes	1494/1508	MS,RI	4.13429	8.03044	6.08902	6.137	5.528	6.11148	11.4785	6.46276	8.31407	8.09408	6.99515	8.83408	5.44715	13.448	14.4189	19.348	16.6982	19.9408
(E)-pyranoid linalool oxide	12.5187	39028-58-5	Alkenes	1160/1173	MS,RI	43.339	5.92362	47.6586	14.8407	9.90113	53.3513	21.7979	24.2337	25.77	25.3222	23.8455	25.2215	36.1565	39.1852	39.7842	44.2119	45.788	34.4584
2,4,6-Octatriene, 2,6-dimethyl-, (E,Z)-	11.4028	7216-56-0	Alkenes	1120/1131	MS,RI	16.0577	18.7904	16.9827	14.0118	15.7721	15.1829	0	0	0	0	0	0	22.5309	18.9783	18.3274	23.2282	23.4749	20.6265
(E)-Furan linalool oxide	10.2397	34995-77-2	Alkenes	1078/1086	MS,RI	27.2138	32.9006	40.8897	27.9977	48.0545	43.6662	22.3467	31.4752	25.2194	25.326	26.5758	28.6189	30.6966	26.5322	30.7322	29.6555	34.0814	34.6563
(Z)-Linalool Oxide	9.80383	5989-33-3	Alkenes	1063/1074	MS,RI	0	0	0	0	0	0	34.6328	38.8001	39.1367	42.4387	38.3903	38.9778	20.5468	20.9902	23.445	26.6773	23.1212	26.9407
Limonene	8.6285	138-86-3	Alkenes	1021/1030	MS,RI	13.512	11.7832	13.5158	12.8567	14.8674	12.8327	7.58643	7.09215	7.96973	7.4455	6.95554	6.74067	25.1739	20.9413	16.7138	20.7346	16.9804	23.296
β-Myrcene	7.63483	123-35-3	Alkenes	992/993	MS,RI	89.7852	84.2291	99.7676	103.471	85.0564	81.8976	44.7017	65.5242	64.9823	66.7875	57.1815	59.9169	110.046	126.533	98.6048	140.374	108.94	130.494
Dehydro-ar-ionene	17.4667	30364-38-6	Benzenes	1341/1354	MS,RI	0	0	0	0	0	0	3.64607	2.71579	3.1474	2.94227	2.76101	3.15103	1.20643	1.36849	1.50723	1.24108	1.268	1.31555
Naphthalene	12.877	91-20-3	Benzenes	1172/1182	MS,RI	9.48823	7.63594	6.8968	4.97859	7.9049	7.29254	0	0	0	0	0	0	0	0	0	0	0	0
Benzyl nitrile	11.6937	140-29-4	Benzenes	1130/1144	MS,RI	13.8368	16.6798	13.5439	15.1794	14.2256	13.2214	7.27197	7.45216	6.81708	6.7927	7.36842	7.11416	26.3941	27.0901	23.1877	22.2879	25.778	24.2344
Geranyl butyrate	22.572	106-29-6	Esters	1546/1562	MS,RI	0	0	0	0	0	0	0	0	0	0	0	0	3.8059	3.6285	3.84043	3.48595	3.16082	4.87925
(E)-3-Hexenyl butyrate	12.9989	53398-84-8	Esters	1177/1185	MS,RI	0	0	0	0	0	0	0	0	0	0	0	0	17.5095	13.5901	20.9593	16.5616	18.336	19.0972
Benzyl butyrate	17.3229	103-37-7	Esters	1336/1345	MS,RI	0	0	0	0	0	0	0	0	0	0	0	0	4.68769	5.35924	4.77252	4.2449	4.42518	4.6805
Methyl oleate	33.6382	112-62-9	Esters	2080/2091	MS,RI	0	0	0	0	0	0	0.477888	0.485697	0.486159	0.433347	0.465591	0.326906	0	0	0	0	0	0
Isopropyl palmitate	32.23	142-91-6	Esters	2004/2023	MS,RI	0.338054	0.205425	0.622366	0.516378	0.420556	0.44	0	0	0	0	0	0	0	0	0	0	0	0
Methyl hexadecanoate	30.3397	112-39-0	Esters	1906/1926	MS,RI	9.35671	10.3919	11.4208	9.14636	10.9381	11.3243	5.55274	5.53959	5.23694	5.05242	5.02154	4.04157	2.25411	3.43799	4.67618	4.81613	2.43534	1.90276
Phthalic acid, isobutyl octyl ester	29.23	-	Esters	-	MS	5.23055	11.1278	8.36181	11.5034	7.15653	5.05408	0	0	0	0	0	0	4.21968	3.58124	3.65614	3.90418	3.75047	3.87693
Methyl jasmonate	24.606	1211-29-6	Esters	1635/1638	MS,RI	6.30502	8.21574	8.26954	7.5118	9.27195	8.25031	3.904	4.73439	3.99154	5.03446	3.73522	4.53127	5.39634	5.62592	5.8031	5.89798	6.91627	4.83147
Hexyl benzoate	22.9993	6789-88-4	Esters	1565/1580	MS,RI	6.00877	5.90355	9.06052	5.79742	5.98469	6.88214	11.1578	7.59838	8.77113	8.23224	7.84525	8.88554	0	0	0	0	0	0
(Z)-3-Hexenyl benzoate	22.842	25152-85-6	Esters	1558/1570	MS,RI	7.96735	11.7268	12.5533	11.4788	11.6573	12.0059	9.5295	11.9519	14.0371	12.7087	10.6308	11.1633	0	0	0	0	0	0
Dihydroactinidiolide	21.9213	17092-92-1	Esters	1519/1532	MS,RI	14.1701	15.2686	16.0201	16.432	16.7397	18.0632	7.82426	6.51051	7.99676	8.81655	8.33719	9.12663	3.14578	3.82702	3.59913	3.53724	3.75134	3.55217
(E)-2-Hexenyl Hexanoate	18.4022	53398-86-0	Esters	1377/1391	MS,RI	8.16317	12.934	12.8587	11.2634	12.3186	16.1042	8.03592	8.65695	12.3107	10.3942	9.55537	10.2703	32.8284	19.7594	21.8694	25.4989	21.816	26.8431
Hexyl hexanoate	18.3158	6378-65-0	Esters	1374/1384	MS,RI	9.46332	15.2418	15.7792	13.2979	14.3076	19.3392	10.4712	10.8003	15.4589	12.8952	14.2806	12.7812	26.6795	15.812	18.3701	20.8883	17.6168	22.7463
Geranyl acetate	18.2557	105-87-3	Esters	1371/1382	MS,RI	4.27425	6.91696	6.86836	6.59352	8.26588	5.50495	0	0	0	0	0	0	2.86561	3.60883	3.46465	3.09537	3.98508	3.40391
(Z)-3-Hexenyl hexanoate	18.1928	31501-11-8	Esters	1369/1380	MS,RI	10.4147	21.4877	21.7248	18.4925	20.003	27.1447	9.71751	14.314	13.418	11.0465	15.0811	12.9517	68.9256	41.6799	50.1004	48.3859	50.3197	54.276
Geranyl formate	16.1357	105-86-2	Esters	1291/1300	MS,RI	0	0	0	0	0	0	3.77967	3.40379	3.34404	3.09273	3.4554	3.41512	0	0	0	0	0	0
5-Octanolide	15.7642	698-76-0	Esters	1277/1288	MS,RI	0	0	0	0	0	0	5.95225	6.69459	6.15264	6.03171	6.42019	6.49526	0	0	0	0	0	0
Methyl salicylate	13.2303	119-36-8	Esters	1185/1197	MS,RI	81.0764	98.9649	106.431	107.556	122.349	106.378	68.5867	51.1587	73.0171	69.744	58.9924	85.4752	227.818	199.337	195.127	208.446	223.86	218.374
Indole	16.0923	120-72-9	Heterocyclic compounds	1289/1300	MS,RI	0	0	0	0	0	0	0	0	0	0	0	0	1.76083	2.57426	2.74659	2.86837	4.01219	3.94102
Fitone	28.737	502-69-2	Ketones	1827/1844	MS,RI	2.95273	3.29161	3.95119	3.18866	3.67061	3.61401	2.41623	2.40947	2.70543	2.92378	2.38136	2.86159	0.793485	0.911522	1.00348	0.746988	0.725142	0.883646
(E)-β-Ionone	20.8568	79-77-6	Ketones	1475/1486	MS,RI	43.5427	57.1747	54.6416	54.8385	57.2062	65.5012	19.6447	20.1471	24.6726	24.861	24.5538	24.7959	26.9233	20.6858	19.8569	24.9383	22.6679	23.0552
Geranylacetone	19.9897	3796-70-1	Ketones	1440/1453	MS,RI	8.34053	10.2928	9.61794	9.62047	9.55134	12.2438	7.20797	9.05851	9.26845	8.74047	9.80592	8.80587	6.09402	5.9078	6.27386	5.77998	5.50678	4.29139
α-Ionone	19.3943	127-41-3	Ketones	1416/1426	MS,RI	6.1366	8.69034	8.35686	7.23198	8.29812	6.97518	5.97203	4.6026	5.42044	5.10903	4.85533	5.44664	2.23204	2.97931	3.39088	2.3088	2.21017	3.0423
(Z)-Jasmone	18.7035	488-10-8	Ketones	1389/1394	MS,RI	8.39	9.32937	9.66423	9.73313	10.9839	10.822	2.00001	2.29727	2.04932	2.26674	2.12756	2.19818	18.6383	19.8377	19.075	20.2906	20.0804	22.6267
Butylated Hydroxytoluene (BHT)	21.4613	128-37-0	Phenols	1499/1513	MS,RI	0	0	0	0	0	0	0	0	0	0	0	0	2.82529	2.68517	2.79815	2.95088	2.8206	2.92044
Eugenol	17.6487	97-53-0	Phenols	1348/1357	MS,RI	4.4605	4.3581	4.6013	4.94864	4.59214	4.68438	6.16212	6.1422	5.84456	5.56196	6.07695	5.46958	3.83731	4.2741	3.99343	6.20865	5.8735	6.19913
Note:Each tea sample was determined with 6 replications. RI(cal): Retention index obtained using N-alkane calculations. RI(ref): The published retention index of compounds in the NIST 14 library. ID, Identification method. MS, identification based on the NIST 2014 mass spectral database; RI, retention index.

## Sheet: Table S3
Table S3 VIP values and relative odor activity values (rOAV) of nine key differential volatile metabolites.
Name	CAS	OT (µg/L)	Odor quality	REF	VIP	rOAV
						SPT	SMT	AUT
Geraniol	106-24-1	1	sweet, floral, fruity, rose, waxy, citrus	c	4.02622	912.199	484.01	885.357
Methyl salicylate	119-36-8	40	Peppermint, wintergreen mint	a	2.38925	2.59482	1.69573	5.30401
Phenethyl alcohol	60-12-8	140	fruity, rose, sweet, apple	e and f	2.03651	0.625294	1.39841	0.956612
Linalool	78-70-6	1	floral, green	c	1.67423	77.854	74.1435	134.731
Geranic acid	459-80-3	n.f	n.f	-	1.49466	-	-	-
Benzyl alcohol	100-51-6	100	floral, rose, phenol, balsamic	b	1.35915	0.668379	0.76289	0.292897
(E)-β-Ionone	79-77-6	0.09	dry, powdery, floral, woody, orris	g	1.35813	616.491	256.806	255.792
β-Myrcene	123-35-3	15	musty, balsamic, spice	d	1.34026	6.04674	3.98993	7.94436
(Z)-3-Hexenyl hexanoate	31501-11-8	200	fruity, green, waxy, pear, winey, tropical, grassy, pineapple	d	1.27668	0.0993895	0.063774	0.261406
Extended reference list
(a)Wang, M., Li, J., Liu, X., Liu, C., Qian, J., Yang, J., Zhou, X., Jia, Y., Tang, J., & Zeng, L. (2022). Characterization of Key Odorants in Lingtou Dancong Oolong Tea and Their Differences Induced by Environmental Conditions from Different Altitudes. Metabolites, 12(11), 1063. https://doi.org/10.3390/metabo12111063 (b)Hao, Z., Feng, J., Chen, Q., Lin, H., Zhou, X., Zhuang, J., Wang, J., Tan, Y…

## Sheet: Table S4
Table S4 Identification of 950 significantly differential non-volatile metabolites in spring, summer, and autumn GBTs.
Metabolites	SuperClass	Class	Subclass	Formula	SPT_1	SPT_2	SPT_3	SPT_4	SPT_5	SMT_1	SMT_2	SMT_3	SMT_4	SMT_5	AUT_1	AUT_2	AUT_3	AUT_4	AUT_5	p_value	q_value	VIP	Significance
[(2R)-1-[[(2S)-2,3-dihydroxypropoxy]-hydroxyphosphoryl]oxy-3-octadeca-6,9,12-trienoyloxypropan-2-yl] docosa-4,7,10,13,16,19-hexaenoate	Lipids and lipid-like molecules	Glycerophospholipids	Glycerophosphoglycerols	C46H73O10P	9.83646e+07	1.14386e+08	9.08227e+07	1.12662e+08	9.61925e+07	9.34021e+07	9.85243e+07	1.11654e+08	9.48733e+07	8.15061e+07	1.45493e+08	1.29733e+08	1.34515e+08	1.3954e+08	1.15761e+08	0.000586277	0.000880082	19.6534	YES
PG(18:3(6Z,9Z,12Z)/16:0)	Lipids and lipid-like molecules	Glycerophospholipids	Glycerophosphoglycerols	C40H73O10P	2.22516e+07	2.78226e+07	2.41942e+07	2.59359e+07	2.6547e+07	1.97072e+07	2.14484e+07	2.33085e+07	2.16737e+07	1.9776e+07	5.2653e+07	4.45798e+07	5.02069e+07	5.03893e+07	4.63385e+07	1.61597e-09	8.4327e-09	18.0477	YES
(2,3-dihydroxypropoxy)({2-[(4Z,7Z,10Z,13Z,16Z)-docosa-4,7,10,13,16-pentaenoyloxy]-3-[(9Z)-hexadec-9-enoyloxy]propoxy})phosphinic acid	Lipids and lipid-like molecules	Glycerophospholipids	Glycerophosphoglycerols	C44O10P	1.06925e+07	1.24959e+07	1.07529e+07	1.34758e+07	1.2261e+07	3.26949e+07	2.80654e+07	4.07371e+07	2.4278e+07	2.45816e+07	1.5552e+07	1.10265e+07	1.58188e+07	1.4177e+07	1.23774e+07	2.87409e-06	6.47456e-06	17.2369	YES
DTXSID00905107	Phenylpropanoids and polyketides	Flavonoids	Flavans	C43H32O20	1.20253e+07	1.26123e+07	1.26627e+07	1.21989e+07	1.33336e+07	1.3342e+07	1.36774e+07	1.54061e+07	1.24766e+07	1.30688e+07	3.584e+07	3.72121e+07	3.64731e+07	3.59885e+07	3.62234e+07	5.62047e-13	1.04528e-11	17.1344	YES
[3-(hexadecanoyloxy)-2-[(9Z,12Z)-octadeca-9,12-dienoyloxy]propoxy][(2,3,4,5,6-pentahydroxycyclohexyl)oxy]phosphinic acid	Lipids and lipid-like molecules	Glycerophospholipids	Glycerophosphoinositols	C43O13P	4.9262e+07	5.96826e+07	4.85148e+07	5.71799e+07	5.14097e+07	6.65976e+07	7.11099e+07	7.89433e+07	6.84922e+07	6.434e+07	5.73584e+07	4.54207e+07	5.00858e+07	5.13513e+07	4.61271e+07	0.000141019	0.000231807	16.7741	YES
alpha-Linolenic acid	Lipids and lipid-like molecules	Fatty Acyls	Lineolic acids and derivatives	C18H30O2	3.62711e+07	3.86857e+07	3.654e+07	3.74308e+07	3.63916e+07	2.53601e+07	2.59286e+07	2.51617e+07	2.70501e+07	2.56969e+07	2.14678e+07	2.18065e+07	2.12497e+07	2.04932e+07	2.08399e+07	1.31505e-12	2.09131e-11	14.69	YES
3-[(2S,4S,6R)-6-[[(2R,3R,4R,5S,6S)-3,5-Dihydroxy-6-methyl-4-[(2S,3R,4S,5S,6R)-3,4,5-trihydroxy-6-(hydroxymethyl)oxan-2-yl]oxyoxan-2-yl]oxymethyl]-3,4,5-trihydroxyoxan-2-yl]oxy-5,7-dihydroxy-2-(4-hydroxyphenyl)chromen-4-one	Phenylpropanoids and polyketides	Flavonoids	Flavonoid glycosides	C33H40O20	3.13005e+07	3.11256e+07	3.19518e+07	3.1731e+07	2.85847e+07	2.09195e+07	2.10552e+07	2.08124e+07	2.03841e+07	2.05255e+07	2.43473e+07	2.46816e+07	2.29409e+07	2.31884e+07	2.27958e+07	1.2615e-09	6.76857e-09	12.7392	YES
[4-[5,7-dihydroxy-3-(3,4,5-trihydroxybenzoyl)oxy-2-(3,4,5-trihydroxyphenyl)-3,4-dihydro-2H-chromen-8-yl]-5,7-dihydroxy-2-(3,4,5-trihydroxyphenyl)-3,4-dihydro-2H-chromen-3-yl] 2,3,4-trihydroxybenzoate	Phenylpropanoids and polyketides	Flavonoids	Biflavonoids and polyflavonoids	C44H34O22	3.85263e+06	3.88099e+06	4.39415e+06	3.88018e+06	3.94379e+06	5.20679e+06	5.07379e+06	5.17196e+06	5.22192e+06	5.09025e+06	1.68489e+07	1.77849e+07	1.59387e+07	1.66255e+07	1.702e+07	1.15235e-15	8.57245e-14	12.4703	YES
4-methyl-7,11-heptadecadienoic acid	Lipids and lipid-like molecules	Fatty Acyls	Fatty acids and conjugates	C18H32O2	2.19455e+07	2.14358e+07	2.3974e+07	2.09422e+07	2.22747e+07	1.58456e+07	1.57313e+07	1.44892e+07	1.59099e+07	1.6492e+07	1.06825e+07	1.34991e+07	1.13392e+07	1.09319e+07	1.34837e+07	1.22308e-07	3.75578e-07	11.5518	YES
(2S,3R,5R,9R,10R,13S,14S,17S)-10-[2-(6-aminopyridin-3-yl)ethyl]-13-cyclopentyl-17-[(1R,2R)-1-[(2R,3S,4S)-4-hexyl-3-methyloxolan-2-yl]-1,2-dihydroxypropan-2-yl]-2,3,14-trihydroxy-7-[[(2S)-2-hydroxypropyl]amino]-2,3,4,5,9,11,12,15,16,17-decahydro-1H-cyclopenta[a]phenanthren-6-one	Lipids and lipid-like molecules	Steroids and steroid derivatives	Bile acids, alcohols and derivatives	C46H73N3O8	4.20729e+06	5.00022e+06	4.32333e+06	5.39614e+06	5.02629e+06	1.29043e+07	1.12675e+07	1.65495e+07	9.67055e+06	9.85262e+06	6.31512e+06	4.53104e+06	6.59354e+06	5.86186e+06	5.16186e+06	4.09634e-06	8.85884e-06	10.8664	YES
3-O-p-Coumaroylquinic acid	Organic oxygen compounds	Organooxygen compounds	Alcohols and polyols	C16H18O8	2.23225e+07	2.27667e+07	2.3452e+07	2.32612e+07	2.18909e+07	1.65653e+07	1.68379e+07	1.6529e+07	1.6402e+07	1.59863e+07	2.46774e+07	2.54632e+07	2.37766e+07	2.47647e+07	2.45972e+07	1.27118e-11	1.39281e-10	10.7708	YES
Quinic acid	Organic oxygen compounds	Organooxygen compounds	Alcohols and polyols	C7H12O6	1.4173e+07	1.48483e+07	1.53392e+07	1.34042e+07	1.4807e+07	2.08941e+07	2.13952e+07	2.15197e+07	2.18572e+07	2.14529e+07	1.99073e+07	2.12428e+07	2.03765e+07	2.08791e+07	2.13265e+07	9.92147e-10	5.51168e-09	10.5856	YES
[(2R)-1-[[(2S)-2,3-dihydroxypropoxy]-hydroxyphosphoryl]oxy-3-octadeca-9,12-dienoyloxypropan-2-yl] docosa-7,10,13,16-tetraenoate	Lipids and lipid-like molecules	Glycerophospholipids	Glycerophosphoglycerols	C46H79O10P	7.07565e+06	9.1127e+06	7.29737e+06	8.70385e+06	8.57389e+06	1.37312e+07	1.41637e+07	1.53293e+07	1.38079e+07	1.24529e+07	8.22351e+06	6.85848e+06	7.40359e+06	7.30057e+06	6.88111e+06	1.76571e-07	5.1855e-07	10.0853	YES
(-)-Epicatechin 3-O-gallate	Phenylpropanoids and polyketides	Flavonoids	Flavans	C22H18O10	1.28038e+07	1.27729e+07	1.39765e+07	1.29104e+07	1.2874e+07	1.90951e+07	1.88641e+07	1.90215e+07	1.90736e+07	1.86776e+07	1.76813e+07	1.82896e+07	1.76039e+07	1.88327e+07	1.74509e+07	2.23308e-10	1.57254e-09	9.74643	YES
[1-[2,3-Dihydroxypropoxy(hydroxy)phosphoryl]oxy-3-icosa-5,8,11,14-tetraenoyloxypropan-2-yl] docosa-4,7,10,13,16,19-hexaenoate	Lipids and lipid-like molecules	Glycerophospholipids	Glycerophosphoglycerols	C48O10P	7.16565e+06	8.79711e+06	7.64333e+06	8.68363e+06	7.6486e+06	1.19111e+07	1.36033e+07	1.48851e+07	1.32838e+07	1.12389e+07	1.61511e+07	1.33434e+07	1.41763e+07	1.50248e+07	1.26149e+07	1.75564e-06	4.09869e-06	9.53984	YES
(1R,3S,4R,5R)-1,3,4-trihydroxy-5-(3,4,5-trihydroxybenzoyl)oxycyclohexane-1-carboxylic acid	Organic oxygen compounds	Organooxygen compounds	Alcohols and polyols	C14H16O10	1.49322e+06	1.21838e+06	1.4969e+06	1.34574e+06	1.26016e+06	3.04342e+06	2.40115e+06	2.23367e+06	2.23048e+06	1.83012e+06	8.26225e+06	8.68318e+06	6.56729e+06	1.20398e+07	8.64251e+06	2.89252e-09	1.39944e-08	9.2802	YES
{2,3-bis[(9E,12E,15E)-octadeca-9,12,15-trienoyloxy]propoxy}phosphonic acid	Lipids and lipid-like molecules	Glycerophospholipids	Glycerophosphates	C39O8P	4.51184e+06	5.66819e+06	5.90121e+06	5.21103e+06	6.91379e+06	4.33152e+06	5.15981e+06	6.25359e+06	4.89928e+06	5.24982e+06	1.24205e+07	1.13093e+07	1.26526e+07	1.31741e+07	1.16691e+07	1.76138e-07	5.17586e-07	9.21076	YES
Laurocapram	Organoheterocyclic compounds	Lactams	Caprolactams	C18H35NO	417877	190543	199244	236799	345354	5.61845e+06	5.17305e+06	5.09826e+06	5.39743e+06	5.47591e+06	4.68626e+06	4.72617e+06	4.7427e+06	4.6648e+06	4.71325e+06	2.07155e-11	2.11953e-10	9.1142	YES
[(1R,9R,10R,25R,33R)-3,5,15,16,20,21,22,29,31-nonahydroxy-12-oxo-9-(3,4,5-trihydroxyphenyl)-8,11,18,26-tetraoxaheptacyclo[23.7.1.16,10.113,17.02,7.019,24.027,32]pentatriaconta-2,4,6,13,15,17(34),19,21,23,27,29,31-dodecaen-33-yl] 3,4,5-trihydroxybenzoate	Phenylpropanoids and polyketides	Flavonoids	Biflavonoids and polyflavonoids	C44H32O22	3.00124e+06	2.9107e+06	2.97758e+06	2.91309e+06	2.92471e+06	3.65004e+06	3.42417e+06	3.46415e+06	3.59525e+06	3.34716e+06	9.48369e+06	1.03644e+07	9.53182e+06	9.68788e+06	9.62253e+06	3.35418e-16	3.28577e-14	9.08295	YES
Caffeine	Organoheterocyclic compounds	Imidazopyrimidines	Purines and purine derivatives	C8H10N4O2	2.54343e+07	2.33489e+07	2.33602e+07	2.56003e+07	2.26953e+07	2.47867e+07	2.26025e+07	2.41861e+07	2.23729e+07	2.32336e+07	1.76902e+07	1.73787e+07	1.73768e+07	1.68724e+07	1.68656e+07	4.20957e-08	1.44868e-07	8.93425	YES
Theacitrin C	Benzenoids	Benzene and substituted derivatives	Benzoic acids and derivatives	C44H32O22	1.77265e+06	1.7492e+06	2.01038e+06	1.82457e+06	1.76464e+06	2.50775e+06	2.46822e+06	2.55217e+06	2.4094e+06	2.47688e+06	8.35111e+06	8.59548e+06	8.24311e+06	8.56481e+06	8.27774e+06	2.48936e-16	2.56559e-14	8.92179	YES
Aurilide C	Organic acids and derivatives	Peptidomimetics	Depsipeptides	C43H73N5O10	1.02742e+07	1.29509e+07	1.01337e+07	1.19487e+07	1.017e+07	1.41477e+07	1.53172e+07	1.71378e+07	1.4993e+07	1.45423e+07	1.00698e+07	9.08439e+06	9.31275e+06	9.28252e+06	8.46627e+06	3.20228e-06	7.13012e-06	8.82369	YES
[(2R,3R)-5,7-dihydroxy-8-[(1S,2R)-2-(3,4,5-trihydroxybenzoyl)oxy-3-(2,4,6-trihydroxyphenyl)-1-(3,4,5-trihydroxyphenyl)propyl]-2-(3,4,5-trihydroxyphenyl)-3,4-dihydro-2H-chromen-3-yl] 3,4,5-trihydroxybenzoate	Phenylpropanoids and polyketides	Flavonoids	Flavans	C44H36O22	2.13881e+06	2.41908e+06	2.64772e+06	2.18712e+06	2.3211e+06	2.29508e+06	2.21475e+06	2.18451e+06	2.00686e+06	2.18258e+06	8.38066e+06	8.11718e+06	7.9096e+06	7.55754e+06	7.91532e+06	3.24709e-13	6.58882e-12	8.48799	YES
Quercetin 3-(2G-rhamnosylgentiobioside)	Phenylpropanoids and polyketides	Flavonoids	Flavonoid glycosides	C33H40O21	7.30379e+06	7.65241e+06	7.68019e+06	6.82402e+06	7.08628e+06	1.20966e+07	1.14106e+07	1.09755e+07	1.14243e+07	1.11067e+07	1.16386e+07	1.29161e+07	1.21101e+07	1.14707e+07	1.12979e+07	2.29895e-09	1.14762e-08	8.32826	YES
(2S)-2-[(2S,5R,6S)-6-ethyl-2-hydroxy-5-(3-methylbutyl)oxan-2-yl]-2-hydroxy-N-[(6S,9S,16S,17R,20R,23S)-7-hydroxy-6,20-dimethyl-2,5,8,15,19,22-hexaoxo-17-propan-2-yl-18-oxa-1,4,7,13,14,21,27-heptazatricyclo[21.4.0.09,14]heptacosan-16-yl]propanamide	Organic acids and derivatives	Peptidomimetics	Depsipeptides	C39H66N8O12	4.76569e+06	4.66869e+06	5.13539e+06	4.80897e+06	4.37031e+06	3.68911e+06	3.6725e+06	5.13728e+06	3.47078e+06	3.55249e+06	9.80514e+06	9.55098e+06	9.19461e+06	9.75841e+06	9.21903e+06	1.93039e-08	7.30431e-08	8.09973	YES
16-chloro-13-methyl-6,7,8,9,11,12,14,15,16,17-decahydrocyclopenta[a]phenanthrene-3,17-diol	Lipids and lipid-like molecules	Steroids and steroid derivatives	Estrane steroids	C18H23ClO2	3.86975e+06	4.16805e+06	4.44915e+06	4.09161e+06	4.25765e+06	365837	397553	416999	360410	395999	4.14928e+06	4.37011e+06	4.13293e+06	4.32489e+06	4.22163e+06	1.04069e-17	3.12019e-15	8.01321	YES
Epigallocatechin gallate	Phenylpropanoids and polyketides	Flavonoids	Flavans	C22H18O11	1.22284e+07	1.32066e+07	1.33119e+07	1.22623e+07	1.28001e+07	1.27882e+07	1.23629e+07	1.1622e+07	1.17564e+07	1.21897e+07	1.78554e+07	1.80837e+07	1.81934e+07	1.62792e+07	1.7572e+07	1.24775e-08	4.98799e-08	7.99556	YES
PG(18:3(6Z,9Z,12Z)/16:1(9Z))	Lipids and lipid-like molecules	Glycerophospholipids	Glycerophosphoglycerols	C40H71O10P	6.92336e+06	8.56648e+06	6.98026e+06	8.17519e+06	7.30236e+06	6.63319e+06	7.95707e+06	7.91407e+06	7.14533e+06	6.43621e+06	1.42264e+07	1.13077e+07	1.23809e+07	1.31588e+07	1.07002e+07	4.20466e-06	9.08514e-06	7.77539	YES
(2-aminoethoxy)({3-[(6Z,9Z,12Z,15Z)-octadeca-6,9,12,15-tetraenoyloxy]-2-(octadecanoyloxy)propoxy})phosphinic acid	Lipids and lipid-like molecules	Glycerophospholipids	Glycerophosphoethanolamines	C41NO8P	2.6521e+06	3.47151e+06	2.6765e+06	3.15989e+06	2.94104e+06	1.77229e+06	1.95123e+06	2.02901e+06	1.88895e+06	1.65852e+06	7.83025e+06	6.50779e+06	6.82352e+06	7.5611e+06	6.05112e+06	3.67857e-10	2.38992e-09	7.70101	YES
[(2R)-1-[[(2S)-2,3-dihydroxypropoxy]-hydroxyphosphoryl]oxy-3-octadeca-9,12-dienoyloxypropan-2-yl] docosa-4,7,10,13,16,19-hexaenoate	Lipids and lipid-like molecules	Glycerophospholipids	Glycerophosphoglycerols	C46H75O10P	1.58251e+07	1.8085e+07	1.39936e+07	1.70788e+07	1.48259e+07	1.39184e+07	1.58818e+07	1.63474e+07	1.44111e+07	1.31052e+07	2.18975e+07	1.94639e+07	2.06874e+07	2.10246e+07	1.8091e+07	0.000344389	0.00053257	7.58482	YES
5'-[bis(5-undecyl-1H-pyrrol-2-yl)methylidene]-4'-methoxy-1H,5'H-2,2'-bipyrrole	Organoheterocyclic compounds	Pyrroles	Substituted pyrroles	C40N4O	1.94549e+07	1.28672e+07	2.61039e+07	1.55767e+07	2.57632e+07	1.89584e+07	1.51518e+07	2.90957e+07	1.97996e+07	1.41638e+07	1.57758e+07	1.26374e+07	1.19265e+07	1.06486e+07	1.26444e+07	0.0397916	0.0469471	7.44775	YES
Atramycin A	Phenylpropanoids and polyketides	Angucyclines	Angucyclines	C25H24O9	2.77286e+06	3.06287e+06	2.89931e+06	3.00795e+06	2.94279e+06	2.24168e+06	2.30401e+06	2.26848e+06	2.19541e+06	2.20177e+06	6.88699e+06	7.15969e+06	6.68732e+06	6.84229e+06	6.83172e+06	5.84422e-16	5.07217e-14	7.43259	YES
DEOXYKHIVORIN	Organoheterocyclic compounds	Naphthopyrans	Naphthopyrans	C32H42O9	6.92345e+06	6.68134e+06	6.59913e+06	6.839e+06	6.63626e+06	3.96483e+06	3.95587e+06	4.01312e+06	4.0076e+06	4.19583e+06	3.65597e+06	3.67904e+06	3.75082e+06	3.79908e+06	3.76901e+06	1.3187e-14	5.03752e-13	6.88745	YES
PE-NMe2(16:0/18:3(6Z,9Z,12Z))	Lipids and lipid-like molecules	Glycerophospholipids	Glycerophosphoethanolamines	C41H76NO8P	2.26411e+06	2.8449e+06	2.49195e+06	2.59804e+06	2.59926e+06	1.74117e+06	2.00164e+06	2.59943e+06	1.99325e+06	1.77124e+06	6.45029e+06	5.45469e+06	5.74508e+06	6.02175e+06	5.47502e+06	9.09462e-09	3.78553e-08	6.70704	YES
Maybridge4_001257	Organic oxygen compounds	Organooxygen compounds	Carbonyl compounds	C18H17ClN2OS	743679	787923	814980	843700	774442	1.15491e+06	1.0832e+06	1.12959e+06	1.06784e+06	1.05336e+06	4.54483e+06	4.31491e+06	4.33926e+06	4.68772e+06	4.38352e+06	1.95167e-16	2.21952e-14	6.68048	YES
(2,3-dihydroxypropoxy)({2-[(7Z,10Z,13Z,16Z)-docosa-7,10,13,16-tetraenoyloxy]-3-[(9Z)-hexadec-9-enoyloxy]propoxy})phosphinic acid	Lipids and lipid-like molecules	Glycerophospholipids	Glycerophosphoglycerols	C44O10P	1.61467e+06	1.89661e+06	1.67464e+06	2.05178e+06	1.91634e+06	4.88007e+06	4.24455e+06	6.12135e+06	3.65342e+06	3.76296e+06	2.38717e+06	1.71445e+06	2.44651e+06	2.18234e+06	1.9055e+06	2.92682e-06	6.58286e-06	6.64955	YES
halistatin 1	Organic oxygen compounds	Organooxygen compounds	Carbohydrates and carbohydrate conjugates	C60H86O20	2.814e+06	2.81601e+06	3.20767e+06	3.0393e+06	2.68209e+06	1.12722e+06	1.13576e+06	1.083e+06	1.14903e+06	1.0822e+06	4.88921e+06	4.86182e+06	4.57915e+06	4.16917e+06	4.97711e+06	3.08899e-13	6.3323e-12	6.5709	YES
Epigallocatechin-(4beta->6)-epigallocatechin-3-O-gallate	Phenylpropanoids and polyketides	Flavonoids	Biflavonoids and polyflavonoids	C37H30O18	1.78893e+06	1.81026e+06	1.89432e+06	1.93754e+06	1.7211e+06	2.54084e+06	2.57215e+06	2.44343e+06	2.49477e+06	2.55572e+06	4.96927e+06	5.11809e+06	4.67525e+06	4.80071e+06	5.10508e+06	7.63443e-14	2.14588e-12	6.01105	YES
1-(3-{3-[2-(3-aminophenyl)cyclopentyl]-3-methyloxiran-2-yl}-1-cyclohexyl-3-hydroxypropyl)-8-(3-hydroxyphenyl)-5-[(2-hydroxypropyl)amino]-3a,3b,6,6,9a-pentamethyl-2H,3H,3aH,3bH,4H,5H,5aH,6H,7H,8H,9H,9aH,9bH,10H,11H-cyclopenta[a]phenanthrene-2,7-dione	Lipids and lipid-like molecules	Prenol lipids	Triterpenoids	C54N2O6	2.23503e+06	2.39243e+06	1.9764e+06	2.45754e+06	2.60588e+06	4.01032e+06	4.06087e+06	4.63006e+06	4.43144e+06	3.7714e+06	1.77884e+06	1.61719e+06	1.99033e+06	1.89177e+06	1.6586e+06	1.81086e-08	6.91809e-08	5.86439	YES
13-methyl-1,2,3,4,5,6,7,8,9,10,11,12,14,15,16,17-hexadecahydrocyclopenta[a]phenanthrene-3,11,16-triol	Lipids and lipid-like molecules	Steroids and steroid derivatives	Estrane steroids	C18H30O3	5.80401e+06	6.19701e+06	6.28171e+06	6.18745e+06	5.92154e+06	3.89518e+06	3.96371e+06	4.04945e+06	3.8914e+06	3.75549e+06	4.36076e+06	4.45914e+06	5.18477e+06	5.25038e+06	5.39354e+06	4.87076e-07	1.28785e-06	5.70761	YES
Kaempferol 3-[glucosyl-(1->3)-rhamnosyl-(1->6)-galactoside]	Phenylpropanoids and polyketides	Flavonoids	Flavonoid glycosides	C33H40O20	6.79411e+06	6.90071e+06	6.86749e+06	6.93243e+06	6.58817e+06	4.67933e+06	4.7157e+06	4.9105e+06	4.65707e+06	5.06833e+06	5.83948e+06	5.92499e+06	5.88394e+06	5.60841e+06	5.31585e+06	1.13222e-08	4.56547e-08	5.60149	YES
quercetin 3-O-(2G-p-coumaroyl-3G-O-beta-D-glucosylrutinoside)	Phenylpropanoids and polyketides	Flavonoids	Flavonoid glycosides	C47H54O27	1.39449e+06	1.37265e+06	1.43912e+06	1.51046e+06	1.36752e+06	3.38913e+06	3.31467e+06	3.4214e+06	3.28609e+06	3.29977e+06	2.75398e+06	2.84814e+06	2.80132e+06	2.89456e+06	2.72327e+06	1.74925e-14	6.29348e-13	5.57949	YES
octacosyl 3-(3,5-dihydroxyphenyl)prop-2-enoate	Phenylpropanoids and polyketides	Cinnamic acids and derivatives	Hydroxycinnamic acids and derivatives	C37H64O4	1.08337e+07	9.28664e+06	6.41721e+06	1.00567e+07	9.12631e+06	8.27538e+06	5.96634e+06	6.2189e+06	7.6578e+06	1.09643e+07	5.61957e+06	6.1705e+06	5.69322e+06	5.81357e+06	5.36107e+06	0.00729682	0.00944463	5.52007	YES
(2-hexadecanamido-3-hydroxyoctadecyl)oxyphosphonic acid	Lipids and lipid-like molecules	Sphingolipids	Phosphosphingolipids	C34NO6P	158265	190664	153078	178895	173892	1.82673e+06	1.86128e+06	2.20574e+06	1.94556e+06	1.76306e+06	258781	234492	247548	252215	206634	2.69329e-14	9.12583e-13	5.45251	YES
LysoPC(16:0/0:0)	Lipids and lipid-like molecules	Glycerophospholipids	Glycerophosphocholines	C24H50NO7P	5.27021e+06	4.89376e+06	4.89013e+06	5.26861e+06	4.93411e+06	3.85362e+06	3.71698e+06	3.37236e+06	3.7165e+06	3.72817e+06	5.89307e+06	5.95078e+06	6.22681e+06	6.18654e+06	5.78124e+06	1.02331e-09	5.65279e-09	5.43079	YES
PE(DiMe(11,3)/DiMe(11,3))	Lipids and lipid-like molecules	Glycerophospholipids	Glycerophosphoethanolamines	C45H78NO10P	1.97171e+06	2.49961e+06	2.00684e+06	2.3166e+06	2.38103e+06	3.86641e+06	3.95965e+06	4.21443e+06	3.83884e+06	3.43601e+06	2.25129e+06	1.86146e+06	2.03052e+06	1.98641e+06	1.87539e+06	9.7099e-08	3.04597e-07	5.37329	YES
6-[(4-chlorophenyl)methoxy]-2-[(2,5-dimethoxyphenyl)methylidene]-1-benzofuran-3-one	Phenylpropanoids and polyketides	Aurone flavonoids	Aurone flavonoids	C24H19ClO5	2.66528e+06	2.52512e+06	2.66916e+06	2.71685e+06	2.55459e+06	4.24733e+06	4.38992e+06	4.68392e+06	4.49998e+06	4.47305e+06	3.78489e+06	3.77104e+06	3.30954e+06	3.67717e+06	3.92652e+06	1.76091e-09	9.04425e-09	5.3613	YES
(5E,9E,13S)-13,14-dihydroxy-6,10,14-trimethylpentadeca-5,9-dien-2-one	Lipids and lipid-like molecules	Prenol lipids	Sesquiterpenoids	C18H32O3	3.77281e+06	3.94238e+06	3.91455e+06	3.8528e+06	3.88291e+06	2.0627e+06	2.06115e+06	2.15244e+06	2.05934e+06	2.0342e+06	2.66544e+06	2.70878e+06	2.57111e+06	2.65096e+06	2.65206e+06	8.00917e-15	3.47556e-13	5.35324	YES
[(2R)-1-[[(2S)-2,3-dihydroxypropoxy]-hydroxyphosphoryl]oxy-3-hexadecanoyloxypropan-2-yl] octadeca-9,12-dienoate	Lipids and lipid-like molecules	Glycerophospholipids	Glycerophosphoglycerols	C40H75O10P	4.70898e+06	5.77771e+06	4.97309e+06	5.63655e+06	5.23927e+06	4.58581e+06	6.05861e+06	6.95154e+06	6.0186e+06	4.54914e+06	1.00316e+07	7.19687e+06	8.81136e+06	7.31369e+06	6.88553e+06	0.001767	0.00248157	5.33539	YES
[1-[2,3-Dihydroxypropoxy(hydroxy)phosphoryl]oxy-3-icosa-11,14-dienoyloxypropan-2-yl] docosa-4,7,10,13,16,19-hexaenoate	Lipids and lipid-like molecules	Glycerophospholipids	Glycerophosphoglycerols	C48O10P	5.2437e+06	5.95505e+06	4.99874e+06	5.92302e+06	5.55166e+06	6.9211e+06	7.24518e+06	7.81493e+06	7.01251e+06	6.83375e+06	5.80914e+06	4.84914e+06	5.60878e+06	5.28664e+06	5.02889e+06	3.13345e-05	5.74437e-05	5.27523	YES
(2~{E},12~{R},15~{S},16~{S})-6,12-bis[(3,4-dihydroxyphenyl)methyl]-19-hydroxy-16-(4-hydroxy-3-methoxy-phenyl)-5,8,10,13,17-pentaoxa-9$l^{2}-magnesatricyclo[13.6.1.0^{18,22}]docosa-1(22),2,18,20-tetraene-4,7,11,14-tetrone	Phenylpropanoids and polyketides	2-arylbenzofuran flavonoids	2-arylbenzofuran flavonoids	C37H30MgO16	822567	913771	1.00629e+06	857251	842564	1.53563e+06	1.38764e+06	1.43626e+06	1.50646e+06	1.3833e+06	3.3022e+06	3.43377e+06	3.12488e+06	3.01414e+06	3.10809e+06	1.70274e-12	2.57598e-11	5.18238	YES
SCHEMBL9103670	Phenylpropanoids and polyketides	Flavonoids	Flavans	C22H18O9	1.30531e+06	1.3078e+06	1.41879e+06	1.30793e+06	1.26203e+06	910603	841201	865574	881765	871055	3.12217e+06	3.19845e+06	3.07702e+06	3.09956e+06	3.23155e+06	6.48051e-16	5.48018e-14	5.16243	YES
Theasinensin A	Phenylpropanoids and polyketides	Tannins	Complex tannins	C44H34O22	1.38184e+06	1.1521e+06	1.14243e+06	1.37666e+06	1.12703e+06	1.5778e+06	1.36474e+06	1.41034e+06	1.52453e+06	1.42567e+06	3.48386e+06	3.35445e+06	3.31654e+06	3.45705e+06	3.57951e+06	6.21684e-11	5.27978e-10	5.13812	YES
(2Z)-2-[(2-fluorophenyl)methylidene]-3-oxo-1-benzofuran-6-yl furan-2-carboxylate	Phenylpropanoids and polyketides	Aurone flavonoids		C20FO5	4.39545e+06	3.99035e+06	4.26486e+06	4.17401e+06	3.5063e+06	4.64286e+06	4.41796e+06	5.34281e+06	4.70286e+06	5.24164e+06	6.39371e+06	6.34209e+06	6.98465e+06	5.81769e+06	6.56611e+06	3.71362e-06	8.11273e-06	5.06026	YES
(2,3-dihydroxypropoxy)({3-[(9Z)-hexadec-9-enoyloxy]-2-[(8Z,11Z,14Z)-icosa-8,11,14-trienoyloxy]propoxy})phosphinic acid	Lipids and lipid-like molecules	Glycerophospholipids	Glycerophosphoglycerols	C42O10P	963543	1.28051e+06	1.39627e+06	1.3163e+06	1.50456e+06	919172	1.05821e+06	1.07676e+06	1.08905e+06	903916	3.05011e+06	3.26015e+06	3.69177e+06	3.01421e+06	2.77506e+06	1.741e-08	6.68431e-08	5.01021	YES
1-O-trans-p-coumaroyl-5-O-cis-p-coumaroylquinic acid	Organic oxygen compounds	Organooxygen compounds	Alcohols and polyols	C25H24O10	962143	972239	1.04831e+06	1.00262e+06	945417	982576	982509	999743	944647	958242	2.9908e+06	2.96628e+06	2.86407e+06	2.89486e+06	2.91872e+06	2.24955e-16	2.39323e-14	4.95807	YES
Isoquercitroside	Phenylpropanoids and polyketides	Flavonoids	Flavonoid glycosides	C21H20O12	2.75992e+06	2.87406e+06	3.05075e+06	3.02041e+06	2.6581e+06	2.98698e+06	2.90745e+06	2.82531e+06	2.76684e+06	2.86186e+06	4.83607e+06	4.86314e+06	4.78253e+06	4.8143e+06	4.62151e+06	8.70982e-11	7.07512e-10	4.9092	YES
Theaflavin-3-gallat	Phenylpropanoids and polyketides	Flavonoids	Flavans	C36H28O16	7.17459e+06	7.6934e+06	7.31409e+06	7.56978e+06	7.37705e+06	8.36612e+06	8.57042e+06	8.74364e+06	8.07423e+06	8.24829e+06	9.33647e+06	9.60089e+06	9.09752e+06	9.25317e+06	9.31533e+06	5.51675e-08	1.8409e-07	4.80954	YES
Trifolin	Phenylpropanoids and polyketides	Flavonoids	Flavonoid glycosides	C21H20O11	2.37384e+06	2.55485e+06	2.56123e+06	2.61753e+06	2.51975e+06	1.33104e+06	1.3072e+06	1.37164e+06	1.30369e+06	1.30045e+06	2.95034e+06	3.09897e+06	3.03796e+06	3.04127e+06	2.98916e+06	1.02039e-14	4.22398e-13	4.80598	YES
LysoPC(18:3(6Z,9Z,12Z)/0:0)	Lipids and lipid-like molecules	Glycerophospholipids	Glycerophosphocholines	C26H48NO7P	3.52552e+06	3.12616e+06	3.1216e+06	3.33269e+06	3.07571e+06	1.9305e+06	1.80858e+06	1.80257e+06	1.83163e+06	1.87717e+06	1.96576e+06	2.06694e+06	2.01369e+06	2.02125e+06	1.98297e+06	5.57076e-11	4.82636e-10	4.78393	YES
1-hexadecanoyl-2-octadecanoyl-sn-glycero-3-phospho-D-myo-inositol	Lipids and lipid-like molecules	Glycerophospholipids	Glycerophosphoinositols	C43H83O13P	953582	1.32994e+06	1.14996e+06	801144	1.01537e+06	2.2397e+06	2.15134e+06	2.85702e+06	2.29019e+06	2.15801e+06	812381	830183	1.03824e+06	794266	693195	4.77074e-07	1.26512e-06	4.77596	YES
(5R,10S)-16-methyl-2-oxa-7,13-diazatricyclo[12.4.0.05,10]octadeca-1(14),15,17-trien-12-one	Organic acids and derivatives	Carboxylic acids and derivatives	Amino acids, peptides, and analogues	C16H22N2O2	1.23527e+06	1.26624e+06	1.18904e+06	1.39963e+06	1.42503e+06	2.7014e+06	2.67367e+06	2.63291e+06	2.74908e+06	2.56951e+06	2.63565e+06	2.62226e+06	2.52054e+06	2.44426e+06	2.36903e+06	1.19268e-10	9.24071e-10	4.74488	YES
LysoPC 18:2	Lipids and lipid-like molecules	Glycerophospholipids	Glycerophosphocholines	C26H50NO7P	4.84431e+06	4.64761e+06	4.39613e+06	4.92448e+06	4.53332e+06	3.37489e+06	3.19846e+06	3.07977e+06	3.31955e+06	3.31312e+06	3.60166e+06	3.58883e+06	3.86918e+06	3.87609e+06	3.63097e+06	3.59786e-08	1.26321e-07	4.71154	YES
butyl (4R)-4-[(3S,5R,7S,10S,12S,13R,14R,17R)-12-acetyloxy-3,7-dihydroxy-4,4,10,13,14-pentamethyl-11,15-dioxo-2,3,5,6,7,12,16,17-octahydro-1H-cyclopenta[a]phenanthren-17-yl]pentanoate	Lipids and lipid-like molecules	Prenol lipids	Triterpenoids	C33H50O8	2.35664e+06	2.40892e+06	2.50444e+06	2.47006e+06	2.42225e+06	2.19012e+06	2.22767e+06	2.18405e+06	2.18979e+06	2.11633e+06	580060	593849	557881	562057	577773	7.40579e-19	5.83343e-16	4.70889	YES
Gliomasolide A	Organic acids and derivatives	Carboxylic acids and derivatives	Carboxylic acid derivatives	C18H32O4	1.51293e+06	1.61416e+06	1.6562e+06	1.68987e+06	1.57743e+06	2.66923e+06	2.71705e+06	2.78318e+06	2.67977e+06	2.63386e+06	1.00889e+06	1.03972e+06	1.00641e+06	1.02921e+06	1.03499e+06	6.10572e-15	2.8229e-13	4.69693	YES
16-(1H-indol-3-ylmethyl)-6,9-dimethyl-13-(6-methylheptyl)-3,19-bis(2-methylpropyl)-1,4,10,14,17,20-hexazabicyclo[20.3.0]pentacosane-2,5,8,11,15,18,21-heptone	Organic Polymers	Polypeptides	Polypeptides	C46H71N7O7	6.96845e+06	6.7891e+06	6.09312e+06	6.76688e+06	6.20085e+06	6.36898e+06	5.74426e+06	6.03625e+06	5.90589e+06	6.46897e+06	7.91138e+06	8.11918e+06	8.17031e+06	7.88639e+06	8.1984e+06	1.78528e-06	4.15906e-06	4.66117	YES
DL-Theanine	Organic acids and derivatives	Carboxylic acids and derivatives	Amino acids, peptides, and analogues	C7H14N2O3	4.41316e+06	4.61117e+06	4.61109e+06	4.3759e+06	4.55106e+06	3.65073e+06	4.2366e+06	4.16627e+06	4.18384e+06	4.01114e+06	2.52385e+06	2.63403e+06	2.51725e+06	2.67959e+06	2.75065e+06	4.02364e-10	2.57399e-09	4.65927	YES
[(2R,3R,4S,5R,6S)-3,4,5-triacetyloxy-6-[1,4,6-trihydroxy-5,8-dioxo-3-[(2S,3R,4S,5R,6R)-3,4,5-triacetyloxy-6-(acetyloxymethyl)oxan-2-yl]sulfanylnaphthalen-2-yl]sulfanyloxan-2-yl]methyl acetate	Benzenoids	Naphthalenes	Naphthoquinones	C38H42O23S2	620092	655120	693827	624212	620840	719759	784987	811363	692169	761416	2.44775e+06	2.63414e+06	2.32119e+06	2.23369e+06	2.42153e+06	2.43166e-13	5.25876e-12	4.64436	YES
Stearidonic acid	Lipids and lipid-like molecules	Fatty Acyls	Lineolic acids and derivatives	C18H28O2	3.32126e+06	2.95699e+06	4.6262e+06	3.18172e+06	3.13421e+06	2.10522e+06	2.03781e+06	1.89209e+06	2.03224e+06	2.03577e+06	2.1936e+06	2.20398e+06	2.26624e+06	2.22506e+06	2.19194e+06	1.01194e-05	2.03499e-05	4.62028	YES
Gallic acid	Benzenoids	Benzene and substituted derivatives	Benzoic acids and derivatives	C7H6O5	2.51287e+06	2.58303e+06	2.665e+06	2.67204e+06	3.51958e+06	3.75787e+06	2.81093e+06	2.7445e+06	3.87994e+06	2.84823e+06	3.98096e+06	5.5689e+06	4.11635e+06	5.40032e+06	5.48233e+06	0.000310521	0.000483825	4.57242	YES
EiM07-30401	Phenylpropanoids and polyketides	Macrolides and analogues	Zearalenones	C32H30Cl4O5	1.30022e+06	1.30742e+06	1.41557e+06	1.35694e+06	1.3736e+06	365291	368128	358416	364641	372065	1.98369e+06	2.07303e+06	1.87475e+06	2.0555e+06	1.98675e+06	1.25535e-17	3.45013e-15	4.5705	YES
(2R,3R,4S,5S,6R)-2-[[(3S,7S,8R,9S,10S,13R,14S,17R)-3-hydroxy-17-[(E,2R)-6-methoxy-6-methylhept-4-en-2-yl]-4,4,9,13,14-pentamethyl-2,3,7,8,10,11,12,15,16,17-decahydro-1H-cyclopenta[a]phenanthren-7-yl]oxy]-6-(hydroxymethyl)oxane-3,4,5-triol	Lipids and lipid-like molecules	Steroids and steroid derivatives	Hydroxysteroids	C37H62O8	3.13541e+06	3.12316e+06	3.70908e+06	3.77819e+06	3.1186e+06	4.3418e+06	3.95989e+06	4.39369e+06	4.06413e+06	4.02311e+06	1.34045e+06	2.44312e+06	2.58099e+06	2.56378e+06	2.40394e+06	0.000295464	0.000461966	4.55774	YES
3-benzyl-6,9,12,15-tetra(butan-2-yl)-1,4,7,10,13-pentazacyclopentadecane-2,5,8,11,14-pentone	Organic acids and derivatives	Carboxylic acids and derivatives	Amino acids, peptides, and analogues	C33H53N5O5	2.93126e+06	2.84747e+06	2.68889e+06	3.34884e+06	2.69241e+06	4.60789e+06	3.94704e+06	4.02377e+06	4.0427e+06	4.38069e+06	4.11729e+06	4.14292e+06	4.53577e+06	3.83724e+06	4.49699e+06	4.56778e-06	9.78852e-06	4.48426	YES
Flavanone base + 4O, O-Hex, C-Pen	Phenylpropanoids and polyketides	Flavonoids	Flavonoid glycosides	C26H30O15	1.12269e+06	1.12408e+06	1.09861e+06	1.18042e+06	1.08755e+06	696408	744831	716725	807697	785422	2.40223e+06	2.43769e+06	2.41458e+06	2.44809e+06	2.50617e+06	3.07211e-14	1.01657e-12	4.45018	YES
3,4,6-tribromo-5-[2-(2,3,6-tribromo-4,5-dihydroxyphenyl)ethyl]benzene-1,2-diol	Phenylpropanoids and polyketides	Stilbenes	Stilbenes	C14H8Br6O4	3.60944e+06	2.40835e+06	5.80108e+06	4.07735e+06	5.65213e+06	4.59444e+06	4.9699e+06	4.74178e+06	4.48372e+06	4.02855e+06	1.9468e+06	2.95086e+06	1.37619e+06	3.06041e+06	2.90515e+06	0.00800146	0.0103014	4.41478	YES
(8r,9z,12z)-8-Hydroxy-6-Oxooctadeca-9,12-Dienoic Acid	Lipids and lipid-like molecules	Fatty Acyls	Fatty acids and conjugates	C18H30O4	2.80253e+06	2.93829e+06	3.00793e+06	2.98762e+06	2.8467e+06	1.82117e+06	1.8857e+06	1.85637e+06	1.87249e+06	1.78963e+06	1.68749e+06	1.75162e+06	1.6482e+06	1.68528e+06	1.66532e+06	4.91034e-13	9.36087e-12	4.33446	YES
NCGC00398133-01	Organoheterocyclic compounds	Piperidines	N-acylpiperidines	C17H30N2O2	2.05815e+06	2.14064e+06	2.14983e+06	2.0791e+06	2.09396e+06	1.03931e+06	1.05239e+06	1.07715e+06	1.01435e+06	1.016e+06	1.07514e+06	1.0806e+06	1.06517e+06	1.08852e+06	1.06629e+06	3.89712e-16	3.6722e-14	4.21896	YES
2-[10-(4-fluorophenyl)-12,14-dioxo-8,11,13-triazatetracyclo[7.7.0.0²,?.0¹¹,¹?]hexadeca-1(9),2,4,6-tetraen-13-yl]-N-(2,2,6,6-tetramethylpiperidin-4-yl)benzamide	Organoheterocyclic compounds	Indoles and derivatives	Pyridoindoles	C35FN5O3	2.53975e+06	2.43623e+06	2.39778e+06	2.47772e+06	2.44581e+06	1.43417e+06	1.44101e+06	1.46013e+06	1.46118e+06	1.52461e+06	1.32694e+06	1.32998e+06	1.35718e+06	1.36873e+06	1.35809e+06	9.94505e-15	4.1343e-13	4.17867	YES
(4Z)-10-acetyl-4-(1-{[2-(5-fluoro-1H-indol-3-yl)ethyl]amino}ethylidene)-11,13-dihydroxy-2,12-dimethyl-8-oxatricyclo[7.4.0.0²,?]trideca-1(9),6,10,12-tetraene-3,5-dione	Organoheterocyclic compounds	Indoles and derivatives	Tryptamines and derivatives	C28FN2O6	2.16471e+06	2.30418e+06	2.50705e+06	2.23125e+06	2.15762e+06	3.10871e+06	3.23615e+06	3.19827e+06	3.11736e+06	3.08211e+06	3.57177e+06	3.66902e+06	3.5022e+06	3.62447e+06	3.59666e+06	9.62891e-10	5.37936e-09	4.16647	YES
QVZZDKDFWLWKPS-BZERRRCQSA-N	Phenylpropanoids and polyketides	Macrolactams		C28H24N2O9S2	1.33487e+06	1.61977e+06	1.67716e+06	1.28634e+06	1.64199e+06	1.35552e+06	1.37628e+06	1.35896e+06	1.3961e+06	1.41252e+06	2.84676e+06	2.99901e+06	2.6097e+06	2.89276e+06	2.73159e+06	1.24329e-08	4.97215e-08	4.14816	YES
(1S,9R,10R,25R,33R)-3,5,15,16,20,21,22,29,31,33-decahydroxy-9-(3,4,5-trihydroxyphenyl)-8,11,18,26-tetraoxaheptacyclo[23.7.1.16,10.113,17.02,7.019,24.027,32]pentatriaconta-2,4,6,13,15,17(34),19,21,23,27,29,31-dodecaen-12-one	Phenylpropanoids and polyketides	Flavonoids	Biflavonoids and polyflavonoids	C37H28O18	1.05082e+06	954591	1.12863e+06	739309	916404	1.4227e+06	1.39282e+06	1.3396e+06	1.34474e+06	1.36932e+06	2.46739e+06	2.46633e+06	2.33046e+06	2.4563e+06	2.52098e+06	9.4167e-09	3.90481e-08	4.13566	YES
[3-({[2,3-bis(octadecanoyloxy)propoxy](hydroxy)phosphoryl}oxy)-2-hydroxypropoxy]phosphonic acid	Lipids and lipid-like molecules	Glycerophospholipids	Glycerophosphoglycerophosphates	C42O13P2	1.78207e+06	2.23714e+06	1.75866e+06	2.10197e+06	1.86853e+06	2.00553e+06	2.24083e+06	2.4508e+06	2.13047e+06	1.86674e+06	3.85004e+06	3.1772e+06	3.39326e+06	3.59004e+06	2.98642e+06	3.98082e-06	8.62908e-06	4.1224	YES
L-Theanine	Organic acids and derivatives	Carboxylic acids and derivatives	Amino acids, peptides, and analogues	C7H14N2O3	4.65069e+06	4.62621e+06	4.73399e+06	4.536e+06	4.70225e+06	3.83054e+06	3.93245e+06	3.97629e+06	3.86667e+06	3.84307e+06	3.3959e+06	3.28142e+06	3.19838e+06	3.27478e+06	3.25955e+06	4.75768e-12	6.15327e-11	4.10982	YES
PS(18:0/22:5(7Z,10Z,13Z,16Z,19Z))	Lipids and lipid-like molecules	Glycerophospholipids	Glycerophosphoserines	C46H80NO10P	1.47568e+06	1.2876e+06	1.29373e+06	1.42038e+06	1.29661e+06	2.36624e+06	2.09842e+06	2.21734e+06	2.25374e+06	2.37912e+06	996095	1.03459e+06	1.04547e+06	1.03508e+06	1.04824e+06	2.99295e-11	2.86345e-10	4.10945	YES
Spiroganocalitone D	Lipids and lipid-like molecules	Steroids and steroid derivatives	Steroid lactones	C32H44O8	1.92322e+06	1.85779e+06	1.97887e+06	1.89698e+06	1.86592e+06	963975	941826	960891	928411	922953	801446	877583	821281	854695	814723	1.33792e-14	5.0913e-13	4.10185	YES
Miscanthoside	Phenylpropanoids and polyketides	Flavonoids	Flavonoid glycosides	C21H22O11	802862	782115	771866	764562	759405	570700	557102	566356	574783	583154	1.96333e+06	2.01407e+06	1.97578e+06	1.93791e+06	1.92847e+06	1.19725e-18	6.96798e-16	4.07266	YES
4'-O-Methylochnaflavone	Phenylpropanoids and polyketides	Flavonoids	Biflavonoids and polyflavonoids	C31H20O10	1.53381e+06	1.65035e+06	1.77184e+06	1.55568e+06	1.79254e+06	1.37085e+06	1.41132e+06	1.5747e+06	1.28293e+06	1.48176e+06	2.81247e+06	2.86472e+06	2.80828e+06	2.82286e+06	2.92043e+06	1.3638e-09	7.25063e-09	4.06972	YES
(1R,9S,11R,13E)-1-amino-13-(2-hydroxyethylidene)-11-methyl-6-azatricyclo[7.3.1.02,7]trideca-2,4,6-trien-5-ol	Organoheterocyclic compounds	Pyridines and derivatives	Halopyridines	C15H20N2O2	1.78162e+06	1.68874e+06	1.72464e+06	1.81884e+06	1.67695e+06	741375	779557	767119	765493	801092	1.79557e+06	1.77973e+06	1.7415e+06	1.74187e+06	1.75382e+06	3.55306e-15	1.91286e-13	4.06286	YES
PGP(16:0/20:1(11Z))	Lipids and lipid-like molecules	Glycerophospholipids	Glycerophosphoglycerophosphates	C42H82O13P2	1.33504e+06	1.38378e+06	1.1026e+06	1.38801e+06	1.178e+06	1.08823e+06	1.16089e+06	1.17148e+06	1.12639e+06	1.02405e+06	2.67762e+06	2.46824e+06	2.46482e+06	2.56344e+06	2.25462e+06	2.67788e-09	1.31358e-08	4.05408	YES
Griseofamine B	Organoheterocyclic compounds	Benzazepines	Benzazepines	C20H20N2O3	2.03706e+06	2.10584e+06	2.10702e+06	2.12666e+06	1.89019e+06	1.8507e+06	1.93234e+06	1.77478e+06	1.89408e+06	1.84354e+06	661622	697398	674025	680076	706525	7.2182e-15	3.23153e-13	4.02948	YES
(2,3-dihydroxypropoxy)({3-[(9Z,12Z,15Z)-octadeca-9,12,15-trienoyloxy]-2-[(9Z,12Z)-octadeca-9,12-dienoyloxy]propoxy})phosphinic acid	Lipids and lipid-like molecules	Glycerophospholipids	Glycerophosphoglycerols	C42O10P	840545	1.06032e+06	837824	990744	882051	691064	782226	845190	756096	649425	2.32388e+06	1.96649e+06	2.05789e+06	2.33958e+06	1.82746e+06	5.85784e-09	2.59196e-08	4.01676	YES
(8Z,8'Z)-8-[({2-[(furan-2-yl)methyl]-5-methylpyrrolidin-1-yl}amino)methylidene]-8'-[({2-[(furan-2-yl)methyl]pyrrolidin-1-yl}amino)methylidene]-1,1',6,6'-tetrahydroxy-3,3'-dimethyl-5,5'-bis(propan-2-yl)-7H,7'H,8H,8'H-[2,2'-binaphthalene]-7,7'-dione	Lignans, neolignans and related compounds			C49N4O8	2.21249e+06	2.1215e+06	1.97372e+06	2.28502e+06	2.10872e+06	2.87035e+06	2.84499e+06	2.88122e+06	2.86581e+06	2.95212e+06	1.62025e+06	1.62596e+06	1.58921e+06	1.60327e+06	1.69178e+06	3.81281e-11	3.48973e-10	3.97763	YES
epigallocatechin 3-O-gallate	Phenylpropanoids and polyketides	Flavonoids	Flavans	C22H16O11	1.50528e+06	1.23711e+06	1.45666e+06	1.32303e+06	1.18477e+06	1.93549e+06	1.90789e+06	1.69492e+06	1.96256e+06	1.66456e+06	2.78053e+06	2.9375e+06	2.65086e+06	2.63574e+06	2.61066e+06	3.35694e-08	1.18662e-07	3.96313	YES
[[5-(6-amino-4,5-dihydropurin-9-yl)-4-[3,4-dihydroxy-5-(phosphonooxymethyl)oxolan-2-yl]oxyoxolan-2-yl]methoxy-hydroxyphosphoryl] [3-hydroxy-2,2-dimethyl-4-oxo-4-[[3-oxo-3-(2-sulfanylethylamino)propyl]amino]butyl] hydrogen phosphate	Nucleosides, nucleotides, and analogues	Purine nucleotides	Purine deoxyribonucleotides	C26H46N7O19P3S	622426	987868	976436	593628	909404	1.41807e+06	1.78584e+06	1.6632e+06	1.23071e+06	1.62899e+06	2.11336e+06	2.1597e+06	1.97838e+06	2.14546e+06	2.10387e+06	3.7023e-06	8.08979e-06	3.95561	YES
PE(16:0/18:2(9Z,12Z))	Lipids and lipid-like molecules	Glycerophospholipids	Glycerophosphoethanolamines	C39H74NO8P	1.01788e+06	1.40054e+06	1.26915e+06	1.18782e+06	1.3359e+06	724124	1.3423e+06	1.28693e+06	903784	1.02103e+06	2.67419e+06	2.28531e+06	2.3864e+06	2.47175e+06	2.1562e+06	1.18637e-05	2.3575e-05	3.93672	YES
(2r,3r)-2-[(3as,3bs,8as)-5,7,8a-trihydroxy-1,6,8-trioxo-3-[(2r,3r)-3,5,7-trihydroxy-3,4-dihydro-2h-1-benzopyran-2-yl]-3ah-cyclopenta[a]inden-3b-yl]-5,7-dihydroxy-3,4-dihydro-2h-1-benzopyran-3-yl 3,4,5-trihydroxybenzoate	Benzenoids	Benzene and substituted derivatives	Benzoic acids and derivatives	C37H28O18	1.46704e+06	1.3402e+06	1.45512e+06	1.55041e+06	1.34004e+06	2.3771e+06	2.22052e+06	2.31044e+06	2.1899e+06	2.31722e+06	2.80861e+06	2.72799e+06	2.3901e+06	2.39339e+06	2.39179e+06	1.13371e-08	4.56901e-08	3.9208	YES
Theobromine	Organoheterocyclic compounds	Imidazopyrimidines	Purines and purine derivatives	C7H8N4O2	917267	682027	704392	789371	760221	1.21611e+06	1.18094e+06	1.42822e+06	1.44875e+06	1.46452e+06	2.19514e+06	2.15363e+06	1.87113e+06	2.06027e+06	1.95236e+06	8.80184e-09	3.68686e-08	3.86611	YES
S-[2-[3-[[4-[[[5-(6-aminopurin-9-yl)-4-hydroxy-3-phosphonooxyoxolan-2-yl]methoxy-hydroxyphosphoryl]oxy-hydroxyphosphoryl]oxy-2-hydroxy-3,3-dimethylbutanoyl]amino]propanoylamino]ethyl] 2-aminobenzenecarbothioate	Lipids and lipid-like molecules	Fatty Acyls	Fatty acyl thioesters	C28H41N8O17P3S	880719	692974	1.01408e+06	683527	924204	818366	1.35594e+06	654890	1.21807e+06	782578	1.90567e+06	1.94148e+06	2.61261e+06	2.59391e+06	1.81682e+06	4.81127e-05	8.53554e-05	3.85615	YES
PG 36:2	Lipids and lipid-like molecules	Glycerophospholipids	Glycerophosphoglycerols	C42H79O10P	4.24183e+06	3.25583e+06	5.52616e+06	3.87899e+06	6.2818e+06	5.04543e+06	4.10393e+06	7.11131e+06	5.99997e+06	3.21725e+06	3.6517e+06	2.99797e+06	3.02969e+06	3.23216e+06	3.19466e+06	0.0387705	0.0458024	3.85365	YES
1-benzoyl-4,4,12,12-tetramethyl-11-(3-methylbut-2-enyl)-9-(4-methylpent-3-enyl)-3-oxatricyclo[7.3.1.02,7]trideca-2(7),5-diene-8,13-dione	Organic oxygen compounds	Organooxygen compounds	Carbonyl compounds	C34H42O4	1.59653e+06	1.5507e+06	1.61405e+06	1.6557e+06	1.5659e+06	1.42695e+06	1.42689e+06	1.38797e+06	1.36955e+06	1.3622e+06	364088	375223	346844	362943	361598	2.36574e-18	1.0061e-15	3.82413	YES
14-(4-{3-[2-(3-aminophenyl)cyclopentyl]-3-methyloxiran-2-yl}-4-hydroxybutan-2-yl)-7-{3-hydroxy-5-[(methylamino)methyl]phenyl}-3-[(2-hydroxypropyl)amino]-5,5,9,20-tetramethylpentacyclo[11.6.1.0¹,¹?.0?,?.0¹?,²?]icos-13-ene-6,15-dione	Lipids and lipid-like molecules	Prenol lipids	Triterpenoids	C53N3O6	938014	1.02025e+06	981201	925574	1.08188e+06	1.72364e+06	1.67862e+06	1.94778e+06	1.7698e+06	1.66129e+06	859516	659231	822290	768912	685083	7.04264e-09	3.03881e-08	3.79128	YES
Epicatechin	Phenylpropanoids and polyketides	Flavonoids	Flavans	C15H14O6	477910	555399	548114	510050	518998	1.42491e+06	1.37996e+06	1.36679e+06	1.32468e+06	1.36938e+06	619708	656804	609687	579309	607440	6.87057e-13	1.2327e-11	3.74601	YES
Herbacin	Phenylpropanoids and polyketides	Flavonoids	Flavonoid glycosides	C21H20O12	901827	827027	826903	811457	817041	894707	912328	868696	891599	858598	1.95325e+06	1.93462e+06	1.912e+06	2.04174e+06	1.95908e+06	2.37589e-14	8.21926e-13	3.72636	YES
(2-aminoethoxy)({2-[(11Z)-octadec-11-enoyloxy]-3-[(6Z,9Z,12Z,15Z)-octadeca-6,9,12,15-tetraenoyloxy]propoxy})phosphinic acid	Lipids and lipid-like molecules	Glycerophospholipids	Glycerophosphoethanolamines	C41NO8P	1.06862e+06	1.60563e+06	1.23502e+06	1.19747e+06	1.35004e+06	616900	800945	811049	706531	700196	2.01454e+06	1.93375e+06	1.90222e+06	1.82625e+06	1.83038e+06	4.5351e-08	1.54459e-07	3.708	YES
Kaempferol 3-rhamno-glucoside	Phenylpropanoids and polyketides	Flavonoids	Flavonoid glycosides	C27H30O15	2.42744e+06	2.44684e+06	2.50381e+06	2.52427e+06	2.2762e+06	2.08131e+06	1.61621e+06	1.55435e+06	1.59869e+06	1.58553e+06	1.44415e+06	1.4745e+06	1.42819e+06	1.40556e+06	1.38473e+06	3.35827e-07	9.19897e-07	3.69188	YES
1-[(9aR)-1'-(1-methylpiperidin-4-yl)spiro[1,3,4,7,9,9a-hexahydropyrazino[2,1-c][1,4]oxazine-6,3'-azetidine]-8-yl]-2-methoxyethanone	Organoheterocyclic compounds	Piperidines	Aminopiperidines	C18H32N4O3	1.70232e+06	1.70715e+06	1.56131e+06	1.69181e+06	1.59375e+06	1.46407e+06	1.4118e+06	1.40641e+06	1.47146e+06	1.49688e+06	422881	426169	598522	607205	420512	1.69737e-09	8.77876e-09	3.67649	YES
19-[(2,5-Dioxopyrrol-1-yl)methyl]-26-[(1-ethylcyclopentyl)methylidene]-8-[9-(hydroxymethyl)-7-(1-hydroxy-2-phenylethyl)-14-tricyclo[9.3.1.04,13]pentadec-2-en-5-ynyl]-9-(2-hydroxypropylamino)-4,27-dioxa-10,11-dithia-13,15-diazaheptacyclo[19.9.2.114,18.01,5.02,20.022,30.025,29]tritriaconta-2(20),5,14(33),17,25(29)-pentaene-3,28-dione	Lipids and lipid-like molecules	Prenol lipids	Sesterterpenoids	C67N4O9S2	1.39817e+06	1.33532e+06	1.5203e+06	1.48484e+06	1.25302e+06	1.04199e+06	974477	981434	951794	963568	2.14042e+06	2.1408e+06	2.16954e+06	2.01579e+06	2.26063e+06	1.58051e-10	1.17576e-09	3.65818	YES
epicatechin-(4beta->8)-epigallocatechin	Phenylpropanoids and polyketides	Flavonoids	Biflavonoids and polyflavonoids	C37H30O16	247121	259990	280045	213747	225009	1.06842e+06	1.02319e+06	1.14078e+06	1.07261e+06	1.00922e+06	513607	545690	534146	482085	474176	5.04196e-12	6.45344e-11	3.63428	YES
116854-95-6	Phenylpropanoids and polyketides	Stilbenes	Stilbenes	C15H14O5	674745	700643	748707	724870	770441	429396	426386	433808	425347	449644	1.59623e+06	1.62164e+06	1.54685e+06	1.47882e+06	1.51343e+06	8.65179e-15	3.66969e-13	3.60685	YES
ethyl 4-(2-furylcarbonyl)piperazinecarboxylate	Organoheterocyclic compounds	Diazinanes	Piperazines	C12H16N2O4	726321	787337	811901	758943	785077	247896	254574	260326	257502	256516	1.33139e+06	1.36314e+06	1.27264e+06	1.32003e+06	1.33158e+06	1.47355e-17	3.64482e-15	3.59477	YES
(2R,3R)-8-[(2R,3S,4S)-2-(3,4-dihydroxyphenyl)-3,5,7-trihydroxy-3,4-dihydro-2H-1-benzopyran-4-yl]-5,7-dihydroxy-2-(3,4,5-trihydroxyphenyl)-3,4-dihydro-2H-1-benzopyran-3-yl 3,4,5-trihydroxybenzoate	Phenylpropanoids and polyketides	Flavonoids	Biflavonoids and polyflavonoids	C37H30O17	761528	451241	476198	829075	799801	1.53606e+06	1.51649e+06	1.48377e+06	1.47618e+06	1.43693e+06	956500	965322	872632	910225	876602	2.4642e-05	4.61409e-05	3.58014	YES
9-[3,6-dioxo-4-(thiophen-2-ylmethyl)-2,5,16-triazatetracyclo[7.7.0.02,7.010,15]hexadeca-10,12,14-trien-9-yl]-4-(thiophen-2-ylmethyl)-2,5,16-triazatetracyclo[7.7.0.02,7.010,15]hexadeca-10,12,14-triene-3,6-dione	Organoheterocyclic compounds	Indoles and derivatives	Pyrroloindoles	C36H32N6O4S2	1.68722e+06	2.13838e+06	2.06858e+06	1.93262e+06	1.90982e+06	1.49433e+06	1.44323e+06	1.55177e+06	1.36346e+06	1.47893e+06	2.54171e+06	2.63002e+06	2.49287e+06	2.50996e+06	2.67778e+06	2.91622e-08	1.04844e-07	3.5705	YES
Sulfoquinovosyl diglyceride	Lipids and lipid-like molecules	Glycerolipids	Glycosylglycerols	C45H76O12S	851535	932813	936435	921172	798610	642084	667965	689720	648955	710269	1.75371e+06	1.85791e+06	1.6875e+06	1.70322e+06	1.78314e+06	5.134e-12	6.53742e-11	3.56725	YES
STL535449	Organic acids and derivatives	Carboxylic acids and derivatives	Tricarboxylic acids and derivatives	C29H40N4O9S	620732	684126	625427	622224	654522	387467	376375	365890	401121	378298	1.35861e+06	1.44646e+06	1.5139e+06	1.54086e+06	1.51967e+06	1.27015e-14	4.92817e-13	3.56682	YES
Palmitic amide	Lipids and lipid-like molecules	Fatty Acyls	Fatty amides	C16H33NO	105488	77837.7	81454.3	87671.8	97166.4	902783	889523	818864	890491	920027	690550	697351	706089	680600	672141	8.71617e-15	3.66969e-13	3.56382	YES
quinicacid	Organic oxygen compounds	Organooxygen compounds	Alcohols and polyols	C7H12O6	1.2249e+06	1.2885e+06	1.47693e+06	1.25751e+06	1.20443e+06	2.13144e+06	2.36161e+06	2.07074e+06	2.09787e+06	2.06692e+06	1.73225e+06	1.82231e+06	1.70885e+06	1.5212e+06	1.95332e+06	9.68941e-07	2.39249e-06	3.55761	YES
[2-(3,4-dihydroxyphenyl)-4-[5,7-dihydroxy-3-(3,4,5-trihydroxybenzoyl)oxy-2-(3,4,5-trihydroxyphenyl)-3,4-dihydro-2H-chromen-8-yl]-5,7-dihydroxy-3,4-dihydro-2H-chromen-3-yl] 2,3,4-trihydroxybenzoate	Phenylpropanoids and polyketides	Flavonoids	Biflavonoids and polyflavonoids	C44H34O21	1.05614e+06	1.07565e+06	1.1606e+06	1.02555e+06	1.06321e+06	1.06168e+06	1.02684e+06	945167	1.03594e+06	1.63481e+06	2.26163e+06	2.33149e+06	2.16163e+06	2.01462e+06	2.03012e+06	3.38208e-06	7.47594e-06	3.55076	YES
Mallotinic acid	Phenylpropanoids and polyketides	Tannins	Hydrolyzable tannins	C34H26O22	538989	617043	650616	521303	676687	123460	123767	132916	123910	146958	1.13887e+06	1.1836e+06	1.05109e+06	1.12962e+06	1.1374e+06	9.15365e-14	2.46104e-12	3.45784	YES
(6'E)-4-(3-aminopropyl)-9',22',28'-trimethyl-28'-(3-methylbutyl)-3H-5'-oxa-10',16'-diazaspiro[2-benzofuran-1,31'-decacyclo[18.14.2.1¹?,¹?.0²,²?.0³,³?.0³,³².0?,³².0¹²,¹?.0¹?,³?.0²³,³?]heptatriacontane]-1',6',20'(36'),24'-tetraene-3,4'-dione	Lipids and lipid-like molecules	Prenol lipids	Sesterterpenoids	C52N3O4	427863	528432	455377	558649	526716	1.31617e+06	1.15374e+06	1.70952e+06	986577	1.00315e+06	643955	476509	660009	591568	536143	4.23283e-06	9.13605e-06	3.45664	YES
Quercetin 3-rutinoside 7-galactoside	Phenylpropanoids and polyketides	Flavonoids	Flavonoid glycosides	C33H40O21	1.96012e+06	1.90486e+06	1.85577e+06	1.87772e+06	1.68405e+06	2.4874e+06	2.62388e+06	2.51263e+06	2.68158e+06	2.60955e+06	2.60354e+06	2.61153e+06	2.53413e+06	2.75213e+06	2.53444e+06	2.64684e-08	9.64563e-08	3.45639	YES
(2-hydroxy-3-{[hydroxy({2-[(9E,12E)-octadeca-9,12-dienoyloxy]-3-(octadecanoyloxy)propoxy})phosphoryl]oxy}propoxy)phosphonic acid	Lipids and lipid-like molecules	Glycerophospholipids	Glycerophosphoglycerophosphates	C42O13P2	815849	798091	755495	811754	708497	563823	553025	557680	532124	559985	1.70637e+06	1.74179e+06	1.47982e+06	1.42192e+06	1.52973e+06	2.16336e-11	2.19532e-10	3.44403	YES
cycloforskamide	Organic acids and derivatives	Carboxylic acids and derivatives	Amino acids, peptides, and analogues	C54H86N12O11S3	1.04271e+06	1.28648e+06	1.23143e+06	1.33193e+06	1.21278e+06	440181	404181	440757	595397	595474	1.04274e+06	1.07815e+06	1.11419e+06	1.03935e+06	1.00375e+06	1.0317e-07	3.21401e-07	3.39521	YES
PG 42:11	Lipids and lipid-like molecules	Glycerophospholipids	Glycerophosphoglycerols	C48H73O10P	3.16983e+06	3.56614e+06	2.92177e+06	3.68686e+06	3.15158e+06	3.81658e+06	3.90548e+06	4.35853e+06	3.99136e+06	2.14272e+06	5.12187e+06	4.1411e+06	4.44101e+06	4.86381e+06	4.04451e+06	0.045671	0.0534946	3.34742	YES
(3S,6S,9S,12S,15S)-3-Benzyl-6,9,12,15-Tetra-Sec-Butyl-1,4,7,10,13-Pentaazacyclopentadecane-2,5,8,11,14-Pentaone	Organic acids and derivatives	Carboxylic acids and derivatives	Amino acids, peptides, and analogues	C33H53N5O5	1.37132e+06	1.34104e+06	1.30329e+06	1.38119e+06	1.2806e+06	1.52978e+06	1.42484e+06	1.38524e+06	1.45564e+06	1.56315e+06	2.368e+06	2.35154e+06	2.0928e+06	2.32545e+06	2.16991e+06	1.16994e-09	6.34266e-09	3.30231	YES
PG(16:1(9Z)/0:0)	Lipids and lipid-like molecules	Glycerophospholipids	Glycerophosphoglycerols	C22H43O9P	1.01072e+06	1.02394e+06	1.08762e+06	1.03705e+06	1.05647e+06	1.10743e+06	1.09244e+06	1.11465e+06	1.11602e+06	1.06097e+06	214199	229191	204092	209329	203392	2.09589e-17	4.59735e-15	3.29647	YES
LysoPC(0:0/18:0)	Lipids and lipid-like molecules	Glycerophospholipids	Glycerophosphocholines	C26H54NO7P	1.15172e+06	1.13584e+06	1.10628e+06	1.17109e+06	1.10321e+06	492031	476757	479719	469452	498352	528311	529725	537428	553290	541632	6.70077e-16	5.57122e-14	3.28912	YES
2-{[5,7-dihydroxy-2-(4-hydroxyphenyl)-4-oxo-4H-chromen-3-yl]oxy}-6-{[(3,5-dihydroxy-6-methyl-4-{[3,4,5-trihydroxy-6-(hydroxymethyl)oxan-2-yl]oxy}oxan-2-yl)oxy]methyl}-5-hydroxy-4-[(3,4,5-trihydroxyoxan-2-yl)oxy]oxan-3-yl (2E)-3-(4-hydroxyphenyl)prop-2-enoate	Phenylpropanoids and polyketides	Flavonoids	Flavonoid glycosides	C47O26	977948	943976	1.00758e+06	1.09422e+06	978439	1.71006e+06	1.68635e+06	1.66683e+06	1.60531e+06	1.56026e+06	1.63906e+06	1.72651e+06	1.54275e+06	1.67029e+06	1.62303e+06	6.5355e-10	3.85583e-09	3.28703	YES
Samarangenin B	Phenylpropanoids and polyketides	Flavonoids	Biflavonoids and polyflavonoids	C44H32O22	376837	348090	374422	356114	360667	488320	465943	531098	484117	520278	1.22542e+06	1.22894e+06	1.28617e+06	1.23108e+06	1.23481e+06	6.76963e-15	3.06658e-13	3.22554	YES
[(2R)-1-[[(2S)-2,3-dihydroxypropoxy]-hydroxyphosphoryl]oxy-3-hexadec-9-enoyloxypropan-2-yl] docosa-4,7,10,13,16,19-hexaenoate	Lipids and lipid-like molecules	Glycerophospholipids	Glycerophosphoglycerols	C44H73O10P	2.562e+06	2.94105e+06	2.50593e+06	2.92334e+06	2.60266e+06	3.35741e+06	3.42579e+06	3.84819e+06	3.29591e+06	3.21284e+06	3.53123e+06	2.80997e+06	2.94258e+06	3.18207e+06	2.91628e+06	0.00188957	0.00264395	3.21739	YES
1-Palmitoylphosphatidylcholine	Lipids and lipid-like molecules	Glycerophospholipids	Glycerophosphocholines	C24H50NO7P	1.84748e+06	1.91094e+06	1.84734e+06	1.94097e+06	1.83154e+06	1.39622e+06	1.37907e+06	1.36917e+06	1.35296e+06	1.34244e+06	2.19576e+06	2.19951e+06	2.13453e+06	2.17257e+06	2.10757e+06	4.69232e-13	9.03226e-12	3.21692	YES
2-O-rhamnosyl-vitexin	Phenylpropanoids and polyketides	Flavonoids	Flavonoid glycosides	C27H30O14	449623	456486	459616	475931	448032	1.19709e+06	1.02737e+06	1.06908e+06	1.10802e+06	1.14151e+06	931527	863530	929990	947770	982153	2.08793e-12	3.04689e-11	3.21476	YES
[6-[[3,5-dihydroxy-6-methyl-4-[3,4,5-trihydroxy-6-(hydroxymethyl)oxan-2-yl]oxyoxan-2-yl]oxymethyl]-2-[2-(3,4-dihydroxyphenyl)-5,7-dihydroxy-4-oxochromen-3-yl]oxy-5-hydroxy-4-[3,4,5-trihydroxy-6-(hydroxymethyl)oxan-2-yl]oxyoxan-3-yl] 3-(4-hydroxyphenyl)prop-2-enoate	Phenylpropanoids and polyketides	Flavonoids	Flavonoid glycosides	C48H56O28	992847	926467	984912	951059	909463	1.55975e+06	1.52394e+06	1.60459e+06	1.48832e+06	1.47024e+06	1.61177e+06	1.64361e+06	1.6388e+06	1.6706e+06	1.53616e+06	2.62833e-11	2.57983e-10	3.20102	YES
Tricetin	Phenylpropanoids and polyketides	Flavonoids	Flavones	C15H10O7	795750	757360	738326	760151	799701	942122	871958	875585	1.65818e+06	1.69e+06	1.76588e+06	1.70511e+06	1.79148e+06	1.82363e+06	1.76847e+06	0.000103688	0.000174144	3.17079	YES
(1R,4S)-1-amino-5-[(3E)-3-cyclohexyl-3-[(3R,4R,5R,6R,10R)-4,10-dihydroxy-6-(3-hydroxypropyl)-10-methyl-3-[(3E,5E,10E)-11-methyl-7-methylidene-1-oxacyclopentadeca-3,5,10-trien-13-yn-3-yl]spiro[4.5]decan-7-ylidene]-2-oxopropyl]-4-[[(2S)-2-hydroxypropyl]amino]-2,4-dihydro-1H-isoquinolin-3-one	Organoheterocyclic compounds	Isoquinolines and derivatives	Isoquinolones and derivatives	C51H71N3O7	2.3838e+06	2.27014e+06	3.16623e+06	2.94822e+06	3.18928e+06	3.30641e+06	2.80691e+06	4.69223e+06	2.70146e+06	1.93641e+06	1.85816e+06	1.99615e+06	1.60747e+06	1.87875e+06	2.19424e+06	0.015386	0.0190644	3.1502	YES
[(2S,3R)-5,7-dihydroxy-2-[3,4,5-trihydroxy-2-[2,3,4-trihydroxy-6-[(2S,3R)-3,5,7-trihydroxy-3,4-dihydro-2H-chromen-2-yl]phenyl]phenyl]-3,4-dihydro-2H-chromen-3-yl] 3,4,5-trihydroxybenzoate	Phenylpropanoids and polyketides	Tannins	Complex tannins	C37H30O18	520954	461193	464612	498098	473726	678974	623006	698143	663533	703728	1.34423e+06	1.29482e+06	1.34573e+06	1.34771e+06	1.31556e+06	2.65747e-13	5.64228e-12	3.14463	YES
(+)-cycleatjehine	Organic oxygen compounds	Organooxygen compounds	Ethers	C36H34N2O6	1.00375e+06	958323	923973	998510	906128	1.12063e+06	1.14489e+06	1.12397e+06	1.13655e+06	1.17198e+06	1.73236e+06	1.7795e+06	1.80168e+06	1.77729e+06	1.79643e+06	1.15905e-12	1.89235e-11	3.08927	YES
octadeca-9,12-dienamide	Lipids and lipid-like molecules	Fatty Acyls	Fatty amides	C18H33NO	38947.1	28219.3	26636.1	31938.9	32773.8	575319	604420	535814	600250	684255	561852	556591	572767	559928	565382	5.41048e-15	2.61128e-13	3.04509	YES
2-(diethylamino)ethyl 10-(acetyloxy)-2,4a,6a,6b,9,9,12a-heptamethyl-13-oxo-1,2,3,4,4a,5,6,6a,6b,7,8,8a,9,10,11,12,12a,12b,13,14b-icosahydropicene-2-carboxylate	Lipids and lipid-like molecules	Prenol lipids	Triterpenoids	C38NO5	825443	796841	765442	825617	830394	1.32737e+06	1.19587e+06	1.20824e+06	1.28083e+06	1.38853e+06	545419	572100	587331	622346	556662	4.94169e-11	4.39291e-10	3.02432	YES
2-(1-(4-chlorobenzoyl)-5-methoxy-2-methyl-1h-indol-3-yl)-N-(1,5-dimethyl-3-oxo-2-phenyl-2,3-dihydro-1h-pyrazol-4-yl)acetamide	Organoheterocyclic compounds	Indoles and derivatives	Benzoylindoles	C30H27ClN4O4	1.45463e+06	1.45795e+06	1.37235e+06	1.50971e+06	1.37498e+06	1.55653e+06	1.52844e+06	1.5486e+06	1.57243e+06	1.59851e+06	2.20234e+06	2.12786e+06	2.17135e+06	2.21035e+06	2.30891e+06	1.08391e-10	8.53157e-10	3.00249	YES
1,6-Digalloyl-beta-D-glucopyranose	Phenylpropanoids and polyketides	Tannins		C20H20O14	387816	393939	421867	393983	393037	111916	116641	116690	109125	114838	883786	916171	833760	869344	911906	4.50452e-18	1.63736e-15	3.00072	YES
(10Z,12E,14S)-14-[(Z)-pent-2-enyl]-1-oxacyclotetradeca-10,12-dien-2-one	Organoheterocyclic compounds	Lactones	Lactones	C18H28O2	1.22586e+06	1.15104e+06	1.14735e+06	1.25542e+06	1.12391e+06	669573	637617	627355	641852	654324	663245	672531	684355	673534	666446	1.42479e-12	2.22349e-11	2.99195	YES
[(2S,3S)-2-(3,4-dihydroxyphenyl)-8-[(2R,3R,4S)-2-(3,4-dihydroxyphenyl)-5,7-dihydroxy-3-(3,4,5-trihydroxybenzoyl)oxy-3,4-dihydro-2H-chromen-4-yl]-5,7-dihydroxy-3,4-dihydro-2H-chromen-3-yl] 3,4,5-trihydroxybenzoate	Phenylpropanoids and polyketides	Flavonoids	Biflavonoids and polyflavonoids	C44H34O20	536570	553211	597819	556374	576127	812921	808287	854410	772636	753076	1.39831e+06	1.35227e+06	1.23596e+06	1.34855e+06	1.24562e+06	1.35705e-11	1.47546e-10	2.96703	YES
PI(16:0/13-HODE)	Lipids and lipid-like molecules	Glycerophospholipids	Glycerophosphoinositols	C43H79O14P	1.73362e+06	1.38277e+06	1.74446e+06	1.37159e+06	1.70725e+06	1.42856e+06	1.43188e+06	1.45225e+06	1.06678e+06	1.4017e+06	670874	1.21345e+06	613797	664155	631999	0.000103841	0.000174314	2.95246	YES
16-propoxystrychnine	Alkaloids and derivatives	Strychnos alkaloids		C24H28N2O3	1.21999e+06	1.22089e+06	1.29502e+06	1.26853e+06	1.18075e+06	733814	728877	731821	718442	707712	739301	754900	713961	708330	730182	6.55219e-13	1.18731e-11	2.94109	YES
p-hydroxy cinmic acid	Phenylpropanoids and polyketides	Cinnamic acids and derivatives	Hydroxycinnamic acids and derivatives	C9H8O3	1.31958e+06	1.12346e+06	1.16217e+06	1.29096e+06	1.16001e+06	861666	787811	818720	821933	845863	1.52307e+06	1.52702e+06	1.57371e+06	1.50706e+06	1.53717e+06	3.40931e-10	2.23389e-09	2.93852	YES
[(1R,2S,3S,4S,5R,6S,8R,12S,13S,16R,19S,20R,21S)-21-acetyloxy-14-ethyl-2-hydroxy-6,19-dimethoxy-16-methyl-9,11-dioxa-14-azaheptacyclo[10.7.2.12,5.01,13.03,8.08,12.016,20]docosan-4-yl] (2S)-2-methylbutanoate	Lipids and lipid-like molecules	Prenol lipids	Diterpenoids	C31H47NO9	1.03407e+06	1.07333e+06	1.09176e+06	1.10553e+06	1.0956e+06	564393	558626	567866	537218	539668	610888	632336	623389	630627	615159	1.5068e-14	5.56281e-13	2.93401	YES
LysoPE(16:0/0:0)	Lipids and lipid-like molecules	Glycerophospholipids	Glycerophosphoethanolamines	C21H44NO7P	530157	566218	531211	547071	516854	386665	371942	385009	369068	366735	1.10885e+06	1.12075e+06	1.07644e+06	1.11101e+06	1.08958e+06	4.67809e-16	4.24634e-14	2.91662	YES
{2-[(9Z,12Z)-octadeca-9,12-dienoyloxy]-3-(octadecanoyloxy)propoxy}[(2,3,4,5,6-pentahydroxycyclohexyl)oxy]phosphinic acid	Lipids and lipid-like molecules	Glycerophospholipids	Glycerophosphoinositols	C45O13P	2.08768e+06	3.70858e+06	2.31166e+06	2.48677e+06	3.78211e+06	3.21032e+06	2.6248e+06	3.05845e+06	3.90433e+06	3.41986e+06	1.80855e+06	1.42069e+06	2.67732e+06	2.50379e+06	2.2437e+06	0.0344491	0.0409023	2.91545	YES
1-(5-chloro-2-hydroxyphenyl)-3-(2,5-dimethoxyphenyl)prop-2-en-1-one	Phenylpropanoids and polyketides	Linear 1,3-diarylpropanoids	Cinnamylphenols	C17H15ClO4	470247	472382	473508	444489	463067	984041	1.0425e+06	1.00824e+06	967432	933392	563859	624902	601692	570797	618253	3.46734e-12	4.68659e-11	2.90346	YES
valylmethionyllysine	Organic Polymers	Polypeptides	Polypeptides	C16H32N4O4S	361018	361033	391076	373583	343108	99501.6	88196.9	88364.1	86620.1	86674.7	812178	795535	802302	785142	832122	6.73619e-17	1.04137e-14	2.89683	YES
(Z)-[(6,7-dimethoxyisoquinolin-1-yl)(3,4-dimethoxyphenyl)methylidene]amino 3-bromo-4-methoxybenzoate	Organoheterocyclic compounds	Isoquinolines and derivatives	Benzylisoquinolines	BrC28N2O7	852950	760588	827251	829379	981221	837883	887653	1.13879e+06	955687	810712	1.40309e+06	1.77472e+06	1.36963e+06	1.73699e+06	1.63401e+06	4.24231e-06	9.1545e-06	2.87422	YES
4-oxohepta-2,5-dienedioic Acid	Lipids and lipid-like molecules	Fatty Acyls	Fatty acids and conjugates	C7H6O5	496967	562354	571439	527535	521998	609466	717746	580050	689903	779047	1.30405e+06	1.26973e+06	1.28102e+06	1.12189e+06	1.29471e+06	6.17238e-09	2.70578e-08	2.87173	YES
[(1R,2S,3S,7S,8R,9R,10R,11R,13S,14R,17R)-2,9,10-triacetyloxy-13-chloro-11-hydroxy-8,17-dimethyl-4,12-dimethylidene-16-oxo-15,18-dioxatetracyclo[9.6.1.01,14.03,8]octadecan-7-yl] acetate	Organic acids and derivatives	Carboxylic acids and derivatives	Pentacarboxylic acids and derivatives	C28H35ClO12	1.68745e+06	1.64129e+06	1.66475e+06	1.69999e+06	1.53786e+06	1.45159e+06	1.52038e+06	1.57979e+06	1.51895e+06	1.41368e+06	2.21766e+06	2.35592e+06	2.09923e+06	2.19984e+06	2.15843e+06	1.47016e-08	5.7516e-08	2.85864	YES
1,14-diazapentacyclo[10.7.1.02,6.08,20.014,19]icos-2-en-4-one	Organoheterocyclic compounds	Pyridopyrimidines	Pyridopyrimidines	C18H26N2O	166432	187201	214435	175325	178723	624643	629981	645653	639473	631067	79640.5	79360.4	76993.8	78066.5	80970.8	2.01648e-15	1.28716e-13	2.85544	YES
PI(16:1/13-HODE)	Lipids and lipid-like molecules	Glycerophospholipids	Glycerophosphoinositols	C43H77O14P	1.08455e+06	1.11106e+06	1.10299e+06	1.11091e+06	1.05318e+06	715135	716815	744087	619720	560523	1.73341e+06	1.74172e+06	1.01094e+06	1.65016e+06	1.01796e+06	0.000106853	0.000179036	2.85416	YES
glycylprolyllysine	Organic Polymers	Polypeptides	Polypeptides	C13H24N4O4	516741	516123	507665	538723	492989	25957.5	26575.5	26499.9	26185.6	25767.2	64597.2	64813.4	62583.9	64770.8	63681.1	2.23461e-22	2.21093e-18	2.85127	YES
Pestalactam A	Organoheterocyclic compounds	Azepines	Azepines	C10H12ClNO4	1.93852e+06	1.89506e+06	1.95828e+06	1.97951e+06	1.79009e+06	1.46314e+06	1.40805e+06	1.43512e+06	1.35238e+06	1.45291e+06	1.49423e+06	1.45929e+06	1.43523e+06	1.45064e+06	1.43695e+06	4.43738e-09	2.04583e-08	2.83593	YES
Luteolin	Phenylpropanoids and polyketides	Flavonoids	Flavones	C15H10O6	3.36007e+06	2.35107e+06	3.33292e+06	2.35678e+06	2.21367e+06	2.34865e+06	2.19519e+06	1.53907e+06	2.38732e+06	2.27422e+06	1.97822e+06	1.85019e+06	1.91059e+06	2.13833e+06	2.22478e+06	0.0414375	0.0487726	2.82205	YES
(2S,3R)-3-hydroxy-2-[[(2R)-2-hydroxy-13-methyltetradecanoyl]amino]-15-methylhexadecane-1-sulfonic acid	Lipids and lipid-like molecules	Fatty Acyls	Fatty amides	C32H65NO6S	4863.71	6360.57	5305.74	6080.96	6509.92	447749	474924	530202	509388	432741	53404.1	49004.5	47832.7	51928.5	46579	9.89132e-17	1.39807e-14	2.81373	YES
3,5,7-trihydroxy-2-[4-[(2R,3S,4R,5R,6S)-3,4,5-trihydroxy-6-(hydroxymethyl)oxan-2-yl]oxyphenyl]chromen-4-one	Phenylpropanoids and polyketides	Flavonoids	Flavonoid glycosides	C21H20O11	923911	1.88155e+06	1.95227e+06	987009	945857	689555	640575	653562	696489	591184	814317	740421	782497	902359	971457	0.00273471	0.00374858	2.81069	YES
PI 35:2	Lipids and lipid-like molecules	Glycerophospholipids	Glycerophosphoinositols	C44H81O13P	955701	1.1667e+06	970432	1.00758e+06	1.1673e+06	1.44866e+06	1.57176e+06	1.62717e+06	1.45476e+06	1.38129e+06	1.05192e+06	856117	1.01253e+06	985242	896424	6.16627e-06	1.28738e-05	2.80063	YES
6-chloro-2-N,2-N-diphenyl-4-N-(6-{[2,3,5,6-tetrafluoro-4-(trifluoromethyl)phenyl]amino}hexyl)-1,3,5-triazine-2,4-diamine	Benzenoids	Benzene and substituted derivatives	Trifluoromethylbenzenes	C28ClF7N6	393445	407599	452753	427006	401513	583620	603799	602106	545214	574766	1.06401e+06	1.12817e+06	1.07744e+06	1.0941e+06	1.0792e+06	5.18493e-13	9.79001e-12	2.80013	YES
Bicolorin E	Organohalogen compounds	Halohydrins	Chlorohydrins	C8H11ClO2	1.19317e+06	1.18824e+06	1.26847e+06	1.2378e+06	1.16076e+06	734483	774296	737678	747710	724377	1.18737e+06	1.23324e+06	1.16175e+06	1.20903e+06	1.15496e+06	6.52566e-12	7.97685e-11	2.79325	YES
Kaempferol	Phenylpropanoids and polyketides	Flavonoids	Flavones	C15H10O6	719376	682984	701253	708405	679773	235382	222372	408363	196913	202486	160976	162488	154216	168039	158711	4.40763e-08	1.50896e-07	2.76529	YES
Narasin	Lipids and lipid-like molecules	Prenol lipids	Terpene glycosides	C43H72O11	551530	711892	587102	654036	706409	950896	1.25779e+06	1.14617e+06	1.28508e+06	997522	732849	547714	774941	627756	690593	2.48264e-05	4.64773e-05	2.76128	YES
Vitexin-2-O-rhamnoside	Phenylpropanoids and polyketides	Flavonoids	Flavonoid glycosides	C27H30O14	200670	224489	227324	222084	217943	717180	690368	681992	666042	654971	285224	294398	294337	273876	293838	2.13111e-14	7.50822e-13	2.76069	YES
2-[(1S,2R,3R,6Z,8R,9S,10R,12R,14E,16S)-9-[4-(dimethylamino)-3-hydroxy-6-methyloxan-2-yl]oxy-3-ethyl-7-hydroxy-2,8,12,16-tetramethyl-5,13-dioxo-4,17-dioxabicyclo[14.1.0]heptadeca-6,14-dien-10-yl]acetaldehyde	Organic oxygen compounds	Organooxygen compounds	Carbohydrates and carbohydrate conjugates	C31H49NO9	1.61731e+06	1.65391e+06	1.68017e+06	1.73053e+06	1.57388e+06	1.20387e+06	1.23596e+06	1.21082e+06	1.19995e+06	1.1779e+06	1.18879e+06	1.21546e+06	1.14188e+06	1.17914e+06	1.16488e+06	1.75035e-10	1.27713e-09	2.74946	YES
19-{3'a-hydroxy-2',3',3'a,4',6,7,7',7'a-octahydro-1H,1'H-tetraspiro[cyclopenta[f]indole-5,5'-indene-6',1'':3'',1''':3''',1''''-tris(cyclopentane)]-3-yl}-25,42,46-trihydroxy-25-(hydroxymethyl)-15-metho	Benzenoids	Phenanthrenes and derivatives	Phenanthrols	C74N2O12	733428	697199	719150	768046	708965	428042	424921	404625	402910	418109	1.00214e+06	1.11244e+06	1.04903e+06	998223	994869	3.60445e-13	7.19002e-12	2.73555	YES
Leucine	Organic acids and derivatives	Carboxylic acids and derivatives	Amino acids, peptides, and analogues	C6H13NO2	913222	922485	969459	925923	901155	481649	481557	479991	475444	465199	548771	565792	532725	549888	553692	1.09096e-14	4.40571e-13	2.71458	YES
Cyclic GMP	Nucleosides, nucleotides, and analogues	Purine nucleotides	Cyclic purine nucleotides	C10H12N5O7P	522897	513909	562777	521129	512446	131064	117252	131474	124690	127507	36703	31984.2	35692.7	35659.7	31676.4	3.34961e-17	6.37328e-15	2.6949	YES
Desmosflavanone II	Phenylpropanoids and polyketides	Flavonoids	O-methylated flavonoids	C18H16O5	2.14829e+06	2.28258e+06	2.31847e+06	2.19596e+06	2.24689e+06	2.6179e+06	2.6231e+06	2.67051e+06	2.66372e+06	2.56398e+06	2.77664e+06	2.80738e+06	2.65954e+06	2.76174e+06	2.87367e+06	4.49633e-08	1.5335e-07	2.69333	YES
1,3-dimethyl-8-oxoisoguanine	Organoheterocyclic compounds	Imidazopyrimidines	Purines and purine derivatives	C7H9N5O2	2.34817e+06	2.18115e+06	2.05893e+06	2.39226e+06	2.07721e+06	2.23547e+06	2.14534e+06	2.21383e+06	2.07129e+06	2.18454e+06	1.62655e+06	1.63566e+06	1.5887e+06	1.52887e+06	1.57698e+06	1.1681e-07	3.59924e-07	2.68956	YES
Maybridge4_004261	Organic oxygen compounds	Organooxygen compounds	Carbonyl compounds	C18H11F3N2O2	175538	163143	163702	175672	155513	282031	293967	267001	275371	300278	762404	761900	775394	785390	802262	2.10911e-15	1.31242e-13	2.6777	YES
(7R)-7-bromo-2,3,7,8-tetrahydrocyclopenta[g][1,4]benzodioxin-6-one	Benzenoids	Indanes	Indanones	C11H9BrO3	834411	607794	839293	804445	527131	1.02973e+06	1.07314e+06	1.31691e+06	1.08917e+06	1.33947e+06	1.18253e+06	1.19687e+06	1.37247e+06	1.24534e+06	1.31039e+06	9.07631e-05	0.000153611	2.66585	YES
[4-[2-(4-octadecylphenoxy)ethyl]phenyl] 2-phenylcyclopentene-1-carboxylate	Phenylpropanoids and polyketides	Cinnamic acids and derivatives	Cinnamic acids and derivatives	C44H60O3	1.61968e+06	1.54259e+06	1.2318e+06	1.72623e+06	1.17548e+06	2.01875e+06	1.70708e+06	1.7133e+06	1.76944e+06	1.83296e+06	1.33031e+06	1.23494e+06	1.02506e+06	1.08275e+06	931853	0.000389664	0.000598375	2.65374	YES
3-(1,3-benzodioxol-5-yl)-1-(2,3-dihydro-1,4-benzodioxin-6-yl)prop-2-en-1-one	Organoheterocyclic compounds	Benzodioxanes	Benzo-1,4-dioxanes	C18H14O5	307960	512928	449864	293427	317544	614257	300469	769897	678020	716982	1.05034e+06	1.11512e+06	967399	962591	977864	0.000236709	0.000375526	2.63412	YES
(1aS,7aR)-6-[6-[(1aR,7aS)-3-hydroxy-5-methyl-2,7-dioxo-1a,7a-dihydronaphtho[2,3-b]oxiren-4-yl]-1-hydroxy-3-methyl-5,8-dioxonaphthalen-2-yl]-3-hydroxy-4-(5-hydroxy-7-methyl-1,4-dioxonaphthalen-2-yl)-5-methyl-1a,7a-dihydronaphtho[2,3-b]oxirene-2,7-dione	Benzenoids	Naphthalenes	Naphthoquinones	C44H26O14	478042	491791	518034	465627	469171	696368	675060	663119	654107	670788	1.06234e+06	1.10625e+06	1.04374e+06	1.05702e+06	1.08806e+06	1.65501e-13	3.90468e-12	2.60883	YES
[3-[2,3-dihydroxypropoxy(hydroxy)phosphoryl]oxy-2-hexadec-3-enoyloxypropyl] icosa-5,8,11,14,17-pentaenoate	Lipids and lipid-like molecules	Glycerophospholipids	Glycerophosphoglycerols	C42H71O10P	308274	330491	280523	333961	285988	178489	184585	208001	186732	172156	818808	734585	766993	807964	691427	3.97231e-12	5.2808e-11	2.6033	YES
N-({5-ethenyl-1-azabicyclo[2.2.2]octan-2-yl}methyl)cyclohexanecarboxamide	Organoheterocyclic compounds	Quinuclidines		C17N2O	296642	378723	300799	395293	307147	702414	689247	699517	696445	714019	215914	223142	222399	220389	219888	1.16002e-10	9.03717e-10	2.59636	YES
8-[(2R,3R)-3-[(2Z,5Z)-octa-2,5-dienyl]oxiran-2-yl]octanoic acid	Organic acids and derivatives	Hydroxy acids and derivatives	Medium-chain hydroxy acids and derivatives	C18H30O3	802781	772152	768346	799228	759284	1.08408e+06	1.06213e+06	1.08013e+06	1.08388e+06	1.11263e+06	407142	598656	606841	586813	414317	1.76813e-06	4.12591e-06	2.59045	YES
[3-[2-Aminoethoxy(hydroxy)phosphoryl]oxy-2-hydroxypropyl] hexadecanoate	Lipids and lipid-like molecules	Glycerophospholipids	Glycerophosphoethanolamines	C21H44NO7P	430927	410363	397659	425390	403838	286536	277058	291235	283252	303877	846486	839803	877381	865105	858525	1.67255e-15	1.14126e-13	2.57919	YES
(2,3-dihydroxypropoxy)({2-[(7Z,10Z,13Z,16Z)-docosa-7,10,13,16-tetraenoyloxy]-3-[(9Z)-octadec-9-enoyloxy]propoxy})phosphinic acid	Lipids and lipid-like molecules	Glycerophospholipids	Glycerophosphoglycerols	C46O10P	433159	577735	475121	547570	560770	892484	871813	986739	892252	780530	511577	429621	473927	450435	425202	3.42481e-07	9.36827e-07	2.55477	YES
[9-(furan-3-yl)-8-methoxy-4,4,6a,10,11b-pentamethyl-3-oxo-5,6,11,11a-tetrahydro-4aH-benzo[a]fluoren-6-yl] acetate	Benzenoids	Fluorenes	Fluorenes	C29H34O5	424589	439608	423395	453275	434765	26503	29501.5	28126.2	27016.7	18018.2	242947	245912	241254	230001	238110	1.37489e-13	3.40078e-12	2.54794	YES
ganode-8-en-ricacid f	Lipids and lipid-like molecules	Prenol lipids	Triterpenoids	C32H42O9	791010	853656	786530	860851	817058	435569	459815	454563	458586	487060	390916	393687	415756	422369	424501	6.98787e-12	8.44176e-11	2.51623	YES
(1'R,2'R,5'R,6'R,8'S)-5'-(hydroxymethyl)-8'-methylspiro[cyclopentane-1,4'-tricyclo[6.3.1.02,5]dodecane]-1',6'-diol	Organic oxygen compounds	Organooxygen compounds	Alcohols and polyols	C18H30O3	882739	815269	824708	890624	809689	480768	465952	475671	468738	481051	462043	465122	477809	470591	470376	4.25697e-13	8.29453e-12	2.50722	YES
GDP-D-glycero-alpha-D-manno-heptose	Nucleosides, nucleotides, and analogues	Purine nucleotides	Purine nucleotide sugars	C17H27N5O17P2	378945	383118	420778	405927	410269	108866	108028	111095	102967	112052	579650	632828	586776	623846	598187	1.43864e-16	1.77923e-14	2.50716	YES
precarriebowmide	Organic acids and derivatives	Peptidomimetics	Depsipeptides	C46H68N6O8S	270819	186780	342580	289570	334427	155587	151168	159023	158871	155743	706159	716440	685670	710582	689203	4.29863e-09	1.9902e-08	2.50672	YES
(1R,1'R,2R,2'S,3'S,5R,5'S,6R,7R,8S,10S,12S,16R,17R,26R,27S)-6'-(ethylaminomethyl)-3',7,12,20,22,26-hexahydroxy-7-(2-hydroxyethyl)-27-[(2S)-2-(hydroxymethyl)-3-(methylamino)propoxy]-1,1',2',5-tetramethylspiro[9-oxaheptacyclo[14.12.0.02,13.05,12.06,10.017,26.018,23]octacosa-13,18(23),19,21-tetraene-8,4'-bicyclo[3.2.2]non-6-ene]-15-one	Lipids and lipid-like molecules	Steroids and steroid derivatives	Bile acids, alcohols and derivatives	C49H72N2O11	309526	321377	1.17267e+06	1.17918e+06	1.14169e+06	298226	294042	298641	232514	236402	387178	384880	395342	395452	406196	0.0133476	0.0166818	2.5019	YES
7-[5-(5,7-dihydroxy-4-oxochromen-2-yl)-2-hydroxyphenoxy]-2-(3,4-dihydroxyphenyl)-5-hydroxy-3-[3,4,5-trihydroxy-6-(hydroxymethyl)oxan-2-yl]oxychromen-4-one	Phenylpropanoids and polyketides	Flavonoids	Flavonoid glycosides	C36H28O17	516269	532530	548703	707095	501117	868514	856272	838752	844126	843717	1.05095e+06	1.20622e+06	1.09541e+06	1.01021e+06	1.04258e+06	2.34818e-07	6.68957e-07	2.49844	YES
3-[(2R)-1-[3-[bis(4-hydroxyphenyl)methyl]-2,4,6-trihydroxyphenyl]-3,3-bis(4-hydroxyphenyl)-1-oxopropan-2-yl]-5,7-dihydroxychromen-4-one	Phenylpropanoids and polyketides	Diarylheptanoids	Linear diarylheptanoids	C43H32O12	1.23314e+06	1.27008e+06	1.33106e+06	1.38831e+06	1.21432e+06	1.34912e+06	1.29002e+06	1.30158e+06	1.30554e+06	1.37792e+06	1.86126e+06	1.83288e+06	1.76885e+06	1.78594e+06	1.77873e+06	1.02928e-08	4.2256e-08	2.49721	YES
11-Hydroxyjasmonic acid	Lipids and lipid-like molecules	Fatty Acyls	Lineolic acids and derivatives	C12H18O4	663902	761844	748857	713993	699614	363649	356089	359096	350285	355293	318156	322916	318665	307490	315714	1.4312e-13	3.49593e-12	2.49703	YES
Pinnaterpene A	Lipids and lipid-like molecules	Prenol lipids	Sesquiterpenoids	C22H36Br2O3	723372	761044	769718	732287	736485	1.07348e+06	1.10003e+06	1.09258e+06	1.08159e+06	1.0613e+06	650745	674432	640494	647832	630316	4.25876e-13	8.29453e-12	2.48914	YES
Ancistroquinone E	Benzenoids	Naphthalenes	Naphthoquinones	C12H8O7	781238	803920	829241	810735	861895	464422	464687	482139	477930	452324	836085	979488	836489	899593	896100	6.9525e-11	5.81963e-10	2.48541	YES
(2R)-2-(4-hydroxyphenyl)-7-[(2S,3S,4S,5S,6S)-3,4,5-trihydroxy-6-(hydroxymethyl)oxan-2-yl]oxy-5-[(2S,3R,4S,5S,6S)-3,4,5-trihydroxy-6-(hydroxymethyl)oxan-2-yl]oxy-2,3-dihydrochromen-4-one	Phenylpropanoids and polyketides	Flavonoids	Flavonoid glycosides	C27H32O15	492554	486315	257138	506533	468325	760904	733085	684244	753750	663230	911975	993463	958328	959164	939441	3.09288e-05	5.67736e-05	2.47953	YES
STL529507	Organoheterocyclic compounds	Pyrrolidines	Phenylpyrrolidines	C30H25ClN4O4	1.19064e+06	815920	1.2607e+06	975903	922724	1.70543e+06	1.50964e+06	1.81955e+06	1.71422e+06	1.28528e+06	1.01242e+06	1.88081e+06	1.29884e+06	1.04416e+06	1.78027e+06	0.0185954	0.0228069	2.46883	YES
Epibreynin D	Benzenoids	Benzene and substituted derivatives	Benzoic acids and derivatives	C40H56O23S	124490	126142	124622	130572	120803	71940.2	68264.4	102615	67508.7	64983.5	569313	592115	551821	576053	607112	4.37224e-12	5.70698e-11	2.46369	YES
2-[(1~{S},4~{R},7~{R},8~{R},9~{R},11~{R},12~{S},16~{S},17~{S},25~{R},27~{R},29~{R},32~{S},33~{R},39~{R})-27-amino-11,16,32-trihydroxy-9-imidazol-1-yl-12,29-dimethyl-13,26,30,37-tetrazanonacyclo[31.9.1.1^{19,23}.1^{25,29}.0^{1,39}.0^{4,17}.0^{7,16}.0^{8,13}.0^{34,38}]pentatetraconta-19(45),20,22,34(38),35-pentaen-32-yl]acetic acid	Organoheterocyclic compounds	Quinolizidines	Quinolizidines	C48H69N7O5	416156	428733	363113	436290	356603	819707	629792	807359	814890	855106	730431	731904	643934	752438	701692	2.12556e-07	6.11345e-07	2.44213	YES
5-ethyl-2,11,14,20,29-pentamethyl-23,32-di(propan-2-yl)-4,13,22,31,37,38,39,40-octaoxapentacyclo[32.2.1.17,10.116,19.125,28]tetracontane-3,12,21,30-tetrone	Organic acids and derivatives	Carboxylic acids and derivatives	Tetracarboxylic acids and derivatives	C45H74O12	433306	489237	404838	467771	434499	811032	837957	844791	783480	760575	547385	491975	505993	515004	525317	2.27371e-09	1.13617e-08	2.43785	YES
7-[2-(4-chlorophenyl)-2-oxoethoxy]-3-hexyl-4-methyl-2H-chromen-2-one	Organic oxygen compounds	Organooxygen compounds	Carbonyl compounds	C24H25ClO4	485919	498710	517684	479319	489055	164361	178742	166144	159328	175513	94453.6	92219.6	89000.2	89030.5	85660.7	2.20739e-16	2.37391e-14	2.43452	YES
[(2R,3S,4S,5R,6S)-5-[(2S,3R,4S,5R)-3-[(E)-3-(3,4-dihydroxyphenyl)prop-2-enoyl]oxy-4,5-dihydroxyoxan-2-yl]oxy-6-[[(2R)-2-(3,4-dihydroxyphenyl)-7-hydroxy-5-[(2S,3R,4S,5S,6R)-3,4,5-trihydroxy-6-(hydroxymethyl)oxan-2-yl]oxy-2H-chromen-3-yl]oxy]-3,4-dihydroxyoxan-2-yl]methyl (E)-3-(4-hydroxyphenyl)prop-2-enoate	Phenylpropanoids and polyketides	Flavonoids	Flavonoid glycosides	C50H52O25	264792	273478	270014	284245	272390	639150	673975	651203	613006	619431	510077	531303	532607	554401	515662	6.78702e-14	1.9464e-12	2.43053	YES
1-(2-phenylethyl)-3-[(1~{R},2~{R},4~{S},5~{R},8~{S},12~{S},14~{S})-1,2,5-trihydroxy-8-[1-(1~{H}-indol-2-ylmethyl)vinyl]-5-methyl-12-tricyclo[6.5.2.0^{4,14}]pentadec-10-ynyl]guanidine	Lipids and lipid-like molecules	Prenol lipids	Sesquiterpenoids	C36H44N4O3	1.16527e+06	1.19531e+06	1.19982e+06	1.29736e+06	1.15068e+06	975321	1.01748e+06	972107	1.23777e+06	917157	669756	651670	714257	606765	720304	3.35464e-07	9.19158e-07	2.42356	YES
PC(36:2)	Lipids and lipid-like molecules	Glycerophospholipids	Glycerophosphocholines	C44H84NO8P	678935	386657	488211	388559	259639	419099	391527	739707	1.04101e+06	449492	509072	621781	1.48609e+06	1.69262e+06	1.65465e+06	0.0236383	0.0286158	2.41435	YES
[(1~{R},2~{S},5~{S},9~{R},10~{S},13~{R})-2-acetoxy-5,9-dimethyl-14-methylene-5-tetracyclo[11.2.1.0^{1,10}.0^{4,9}]hexadecanyl]methyl pentadecanoate	Lipids and lipid-like molecules	Prenol lipids	Diterpenoids	C37H62O4	922388	787443	752983	891667	736990	751219	719134	725645	722005	754552	1.22746e+06	1.27655e+06	1.23678e+06	1.23779e+06	1.19465e+06	3.30623e-08	1.17163e-07	2.41171	YES
2',3'-Cyclic AMP	Nucleosides, nucleotides, and analogues	Purine nucleotides	Cyclic purine nucleotides	C10H12N5O6P	409226	385605	449307	418053	404754	95378.9	90469.2	104335	70886.6	107250	20224.5	26599.9	17783.3	15611.4	26585.7	1.36043e-11	1.47751e-10	2.40812	YES
isotheaflavin	Phenylpropanoids and polyketides	Flavonoids	Flavans	C29H24O12	1.24989e+06	1.24048e+06	1.22274e+06	1.29679e+06	1.2664e+06	1.35943e+06	1.45465e+06	1.44575e+06	1.31476e+06	1.39342e+06	891507	941616	861411	871178	880880	2.26512e-10	1.58969e-09	2.40543	YES
6-(benzyloxy)-2-[(2-chloro-6-fluorophenyl)methylidene]-1-benzofuran-3-one	Phenylpropanoids and polyketides	Aurone flavonoids		C22ClFO3	429158	378953	389240	396270	389954	753320	762229	716692	733448	776876	775548	720446	749706	685984	724745	1.85063e-11	1.91729e-10	2.40294	YES
myo-Inositol	Organic oxygen compounds	Organooxygen compounds	Alcohols and polyols	C6H12O6	842932	887514	970521	876095	855764	1.02085e+06	1.06206e+06	1.08954e+06	1.04873e+06	1.05211e+06	1.35077e+06	1.46099e+06	1.32092e+06	1.39778e+06	1.40656e+06	3.16948e-09	1.512e-08	2.39446	YES
Cyanidin 3-O-[2''-O-(xylosyl)-6''-O-(p-O-(glucosyl)-p-coumaroyl) glucoside] 5-O-glucoside	Phenylpropanoids and polyketides	Flavonoids	Flavonoid glycosides	[C47H55O27]+	272269	252017	267092	225534	235862	624867	659512	609740	550200	646762	439806	437595	414849	403440	432109	2.06215e-10	1.46678e-09	2.39023	YES
PE(18:0/18:3(6Z,9Z,12Z))	Lipids and lipid-like molecules	Glycerophospholipids	Glycerophosphoethanolamines	C41H76NO8P	305474	471971	385727	383343	415423	298069	409665	330903	371594	291931	894230	783006	791215	927447	705704	6.73947e-07	1.72747e-06	2.38738	YES
Dihydroactinidiolide	Organoheterocyclic compounds	Benzofurans		C11H16O2	606847	557914	568398	601004	539102	284021	280539	283109	279896	288922	187806	148182	148310	147636	144784	5.74051e-12	7.10846e-11	2.38056	YES
(2R)-5,7-Dihydroxy-2-(4-hydroxyphenyl)-2,3-dihydro-4H-chromen-4-one	Phenylpropanoids and polyketides	Flavonoids	Flavans	C15H12O5	482653	533950	506595	506249	503911	803341	808069	814698	796676	802105	970047	1.03156e+06	892319	852823	900616	4.17567e-10	2.65344e-09	2.38006	YES
2-[3-(4-hydroxy-2-methoxyphenyl)-1-phenylpropyl]-5-[2-(4-hydroxyphenyl)ethenyl]benzene-1,3-diol	Phenylpropanoids and polyketides	Diarylheptanoids	Linear diarylheptanoids	C30H28O5	195249	200863	209712	201101	196145	31384.5	29217.9	31667.8	29221.8	29362.3	518744	519894	494873	502908	506928	3.15742e-20	7.80987e-17	2.3664	YES
gallotannin	Phenylpropanoids and polyketides	Tannins		C27H24O18	281209	285476	299437	297154	296594	116460	117877	112220	115937	111760	574322	607311	564027	596791	572319	7.10307e-18	2.23193e-15	2.34551	YES
(2S)-N-[(3R,6S,9S,17S)-6-(2-amino-2-oxoethyl)-3,18-dimethyl-9,14-bis(2-methylpropyl)-2,5,8,11,12,13,16-heptaoxo-1-oxa-4,7,10,15-tetrazacyclooctadec-17-yl]-3-hydroxy-2-[[(2S)-3-phenyl-2-[(2-phenylacetyl)amino]propanoyl]amino]butanamide	Organic acids and derivatives	Peptidomimetics	Depsipeptides	C46H62N8O13	801609	778092	861050	786386	783347	1.09902e+06	1.07937e+06	1.00074e+06	1.05994e+06	1.0805e+06	631994	644926	564421	572206	669575	7.87207e-09	3.34851e-08	2.34285	YES
(17S)-9-ethyl-11-hydroxy-17-[[(1S,6S)-3-hydroxy-4-(3-hydroxypropyl)-6-(4-phenylbutyl)cyclohexa-2,4-dien-1-yl]methyl]-25-methoxy-2,16-dioxatetracyclo[20.3.1.14,8.07,12]heptacosa-1(25),4(27),5,7,9,11,22(26),23-octaen-14-yn-19-one	Benzenoids	Naphthalenes	Naphthols and derivatives	C48H54O7	561747	574399	624848	593828	591162	401616	399764	415904	390445	390068	127988	124308	121563	129233	121980	4.43353e-17	7.59956e-15	2.33859	YES
DTXSID40935625	Nucleosides, nucleotides, and analogues	Pyrimidine nucleotides	Cyclic pyrimidine nucleotides	C9H11N2O8P	420109	367466	485712	402867	360600	122778	112791	107181	103951	123366	35543.1	25832.8	18091.6	26244	26736.4	1.79898e-11	1.87162e-10	2.33403	YES
21-(1-cyclopentylethyl)-16,17,18,25,28-pentahydroxy-5-methyl-12-({[2-(methylamino)ethyl]amino}methyl)-9-oxo-26-pentyl-10-oxaheptacyclo[17.8.1.0²,¹?.0?,¹?.0?,¹?.0?,¹¹.0²?,²?]octacosa-7,12-diene-1-carbaldehyde	Lipids and lipid-like molecules	Steroids and steroid derivatives	Steroid lactones	C45N2O8	668308	1.0615e+06	657042	633642	1.06734e+06	755504	682631	480161	495286	772977	1.34948e+06	1.16157e+06	1.23537e+06	1.30751e+06	890460	0.00272403	0.00373601	2.3234	YES
Ellagic acid	Phenylpropanoids and polyketides	Tannins	Hydrolyzable tannins	C14H6O8	646570	928618	1.13159e+06	732409	1.16737e+06	615876	739566	684394	832804	691916	1.14518e+06	1.21175e+06	1.32119e+06	1.33146e+06	1.24908e+06	0.000651617	0.000972119	2.32255	YES
2,4,5-Trihydroxybenzoic acid	Benzenoids	Benzene and substituted derivatives	Benzoic acids and derivatives	C7H6O5	1.02137e+06	1.00892e+06	1.0519e+06	1.01723e+06	984605	1.1162e+06	1.1406e+06	1.13519e+06	1.12183e+06	1.12618e+06	1.50137e+06	1.52326e+06	1.44332e+06	1.45984e+06	1.46734e+06	2.80623e-12	3.93827e-11	2.3187	YES
[2-[3-[3,4-dihydroxy-5-[3,4,5-trihydroxy-6-(hydroxymethyl)oxan-2-yl]oxy-6-[(3,4,5-trihydroxy-6-methyloxan-2-yl)oxymethyl]oxan-2-yl]oxy-5-hydroxy-2-(4-hydroxyphenyl)-4-oxochromen-7-yl]oxy-3,5-dihydroxy-6-(hydroxymethyl)oxan-4-yl] 3-(4-hydroxyphenyl)prop-2-enoate	Phenylpropanoids and polyketides	Flavonoids	Flavonoid glycosides	C48H56O27	1.40358e+06	1.39445e+06	1.45676e+06	1.52363e+06	1.32979e+06	1.57487e+06	1.54236e+06	1.67133e+06	1.51311e+06	1.61882e+06	1.86226e+06	1.90509e+06	1.91811e+06	1.92623e+06	1.82112e+06	3.51012e-07	9.57516e-07	2.30102	YES
LPA(18:3(6Z,9Z,12Z)/0:0)	Lipids and lipid-like molecules	Glycerophospholipids	Glycerophosphates	C21H37O7P	831413	867218	830225	873194	793695	623282	628500	588200	640424	563082	387130	411865	422638	409580	392832	2.10885e-11	2.14881e-10	2.30011	YES
(2-hydroxy-3-{[hydroxy({3-[(6E,9E,12E)-octadeca-6,9,12-trienoyloxy]-2-[(9E,12E)-octadeca-9,12-dienoyloxy]propoxy})phosphoryl]oxy}propoxy)phosphonic acid	Lipids and lipid-like molecules	Glycerophospholipids	Glycerophosphoglycerophosphates	C42O13P2	1.06884e+06	696645	1.05294e+06	615988	738362	1.46062e+06	1.14175e+06	1.30188e+06	1.21069e+06	738746	996168	635398	622339	441766	519234	0.0132447	0.0165626	2.29624	YES
4-Aminobutanoyl-CoA	Lipids and lipid-like molecules	Fatty Acyls	Fatty acyl thioesters	C25H43N8O17P3S	188543	206008	208085	201554	199455	383458	395215	379909	397062	368614	640018	666729	611798	663067	645853	5.33208e-15	2.58606e-13	2.29437	YES
(5S)-5-ethyl-3,5-dimethyl-1,3-oxazolidine-2,4-dione	Organoheterocyclic compounds	Azolidines	Oxazolidines	C7H11NO3	1.5496e+06	1.44644e+06	1.41383e+06	1.59137e+06	1.277e+06	1.19645e+06	1.21641e+06	1.15958e+06	1.16989e+06	1.26041e+06	962386	1.15811e+06	984543	995121	957426	1.20906e-05	2.39872e-05	2.2937	YES
6-[4-(3,3-dimethyloxiran-2-yl)-4-hydroxybutan-2-yl]-15-{3-hydroxy-5-[(methylamino)methyl]phenyl}-12-[(2-hydroxypropyl)amino]-1,9,10,17,17-pentamethylpentacyclo[13.3.1.0²,¹?.0?,?.0¹²,¹?]nonadec-5-ene-7,16-dione	Lipids and lipid-like molecules	Prenol lipids	Triterpenoids	C43N2O6	212021	218755	206281	223856	226508	204550	207718	256693	183545	210009	769097	646971	640089	604337	521481	1.99061e-09	1.01082e-08	2.28955	YES
{3-iodo-5-[3-(trifluoromethyl)-3H-diazirin-3-yl]phenyl}methyl 2-[3-(4-{3-[5-(5,6-dichloro-1H-indol-2-yl)-2-methoxypenta-2,4-dienamido]propyl}piperazin-1-yl)phenoxy]acetate	Organoheterocyclic compounds	Diazinanes	Piperazines	C38Cl2F3IN6O5	208933	210350	264573	225671	274143	352785	322689	343226	311989	331346	781299	691056	692584	626050	639172	1.62602e-09	8.4807e-09	2.28172	YES
Procyanidin B2	Phenylpropanoids and polyketides	Flavonoids	Biflavonoids and polyflavonoids	C30H26O12	202237	217398	198278	215800	197344	528057	509979	535077	474752	487774	189077	203753	182793	184255	190973	4.83461e-13	9.23429e-12	2.2791	YES
tribuloside	Phenylpropanoids and polyketides	Flavonoids	Flavonoid glycosides	C30H26O13	620281	653783	658615	672902	611042	621596	612304	589262	594410	592731	1.03635e+06	1.06124e+06	990936	1.02406e+06	1.03299e+06	5.3244e-12	6.69373e-11	2.27181	YES
Taxlllaid A	Organic acids and derivatives	Peptidomimetics	Depsipeptides	C41N7O9	973138	790345	828921	881953	820167	625847	667518	744619	536118	698882	444710	453144	448471	337300	336351	2.03689e-06	4.70644e-06	2.26633	YES
Phenylalanine	Organic acids and derivatives	Carboxylic acids and derivatives	Amino acids, peptides, and analogues	C9H11NO2	711376	759814	631407	797333	569038	514125	465124	535271	441667	520647	258010	250827	228826	237049	222589	3.43868e-09	1.63109e-08	2.26467	YES
4-[(2S,4S,4aS,7R,8aS)-7-[3-[(1S,2S,4aS,6R,8aS)-2-[(1R)-1-hydroxy-2-(1-phenylcyclopentyl)ethyl]-6-(methylamino)-1,2,3,4,4a,5,6,8a-octahydronaphthalen-1-yl]-4-hydroxyphenyl]-4-hydroxy-3,4,4a,5,6,7,8,8a-octahydro-2H-chromen-2-yl]-3-(hydroxymethyl)-6-methoxy-5-(1H-pyrrol-3-ylmethyl)benzene-1,2-diol	Phenylpropanoids and polyketides	Diarylheptanoids	Linear diarylheptanoids	C52H66N2O8	735534	450394	800696	294025	396053	153355	221804	44174.4	270228	286490	637894	563175	544831	559308	541886	0.00400841	0.00536952	2.2616	YES
2-[11-carboxy-15-(3-guanidinopropyl)-3,6,9,13,16,20-hexahydroxy-8-isobutyl-22-methoxycarbonyl-18-(6-methoxy-3,5-dimethyl-7-phenyl-hepta-1,3-dienyl)-1,12,19-trimethyl-2-methylene-25-oxo-1,4,7,10,14,17,21-heptazacyclopentacosa-3,6,9,13,16,20-hexaen-5-yl]ethyl-methyl-oxido-sulfonium	Organic acids and derivatives	Carboxylic acids and derivatives	Amino acids, peptides, and analogues	C52H80N10O13S	173236	170328	173116	176608	165594	373541	358116	357180	377639	358153	612212	608870	602115	576066	586873	6.24063e-17	9.80076e-15	2.25625	YES
PG(16:1(9Z)/16:1(9Z))	Lipids and lipid-like molecules	Glycerophospholipids	Glycerophosphoglycerols	C38H71O10P	429441	553353	475208	513098	524837	480588	563973	603958	541956	507837	979951	828995	921017	975229	913369	1.504e-07	4.51063e-07	2.25561	YES
Biorobin	Phenylpropanoids and polyketides	Flavonoids	Flavonoid glycosides	C27H30O15	1.42509e+06	1.48185e+06	1.36631e+06	1.5789e+06	1.57616e+06	1.73618e+06	1.75348e+06	1.79341e+06	1.86912e+06	2.07648e+06	1.47661e+06	1.51171e+06	1.54007e+06	1.56377e+06	1.49769e+06	0.000104715	0.00017572	2.25479	YES
mesendanin c	Lipids and lipid-like molecules	Prenol lipids	Triterpenoids	C32O9	755966	782112	805017	792284	781725	514260	534354	532074	509503	514696	397481	432602	403927	410034	400958	2.37297e-13	5.18281e-12	2.25244	YES
14-[4-(3,3-dimethyloxiran-2-yl)-4-hydroxybutan-2-yl]-7-{3-hydroxy-5-[(methylamino)methyl]phenyl}-3-[(2-hydroxypropyl)amino]-5,5,9,20-tetramethylpentacyclo[11.6.1.0¹,¹?.0?,?.0¹?,²?]icos-13-ene-6,15-dione	Lipids and lipid-like molecules	Prenol lipids	Triterpenoids	C43N2O6	377546	382600	534778	389169	418445	522750	417658	599304	384923	423808	913437	899023	824181	820371	842697	4.81182e-06	1.02626e-05	2.24718	YES
5-chloro-3'-[(1H-indol-3-yl)methyl]-5'-(4-methoxyphenyl)-7-methyl-1,2,3',3'a,4',5',6',6'a-octahydro-2'H-spiro[indole-3,1'-pyrrolo[3,4-c]pyrrole]-2,4',6'-trione	Organic acids and derivatives	Carboxylic acids and derivatives	Amino acids, peptides, and analogues	C30ClN4O4	350443	349378	369221	366252	348831	411905	416168	422231	405306	398634	810754	741476	768389	775351	776148	2.41099e-14	8.31162e-13	2.23587	YES
[3-(Ethylamino)-1,2,3,4,4a,7,8,8a-octahydronaphthalen-2-yl]methyl 3-[3-(2-amino-1,2-dihydropyridin-5-yl)-2,2-dimethylpropyl]-7a-[2-(hydroxymethyl)-3-methyl-5-[7-(methylamino)-1,2,5,6,7,8-hexahydro-1,8-naphthyridin-4-yl]pent-2-enyl]-2,7-dioxonaphtho[2,3-b]oxirene-1a-carboxylate	Lipids and lipid-like molecules	Prenol lipids	Quinone and hydroquinone lipids	C50N6O6	812889	827259	700679	833199	806702	507774	721194	725466	607468	666825	364750	333579	328717	343418	341295	3.25832e-08	1.15714e-07	2.23435	YES
quercetin-3-o-Α-l-arabinopyranoside	Phenylpropanoids and polyketides	Flavonoids	Flavonoid glycosides	C20H18O11	1.3595e+06	1.05291e+06	1.07442e+06	1.02369e+06	1.07473e+06	1.05227e+06	1.18033e+06	1.4026e+06	1.04804e+06	1.06231e+06	1.56214e+06	1.62843e+06	1.53926e+06	1.5763e+06	1.57408e+06	0.00017373	0.000282155	2.23202	YES
1-palmitoyl-sn-glycerol 3-phosphate	Lipids and lipid-like molecules	Glycerophospholipids	Glycerophosphates	C19H39O7P	1.01855e+06	996996	1.10508e+06	1.13159e+06	1.04602e+06	835118	848820	814836	816826	804196	1.19426e+06	1.24772e+06	1.2413e+06	1.22506e+06	1.1921e+06	2.56747e-09	1.26381e-08	2.22668	YES
N-methylanthraniloyl-CoA	Lipids and lipid-like molecules	Fatty Acyls	Fatty acyl thioesters	C29H43N8O17P3S	210318	210959	397067	388082	186854	536893	315428	527691	538269	538619	1.02414e+06	608558	599132	1.00939e+06	590268	0.000592448	0.000888941	2.22523	YES
[3,4,5-tris(acetyloxy)-6-[(1,4,6,7-tetrahydroxy-5,8-dioxo-3-{[3,4,5-tris(acetyloxy)-6-[(acetyloxy)methyl]oxan-2-yl]sulfanyl}-5,8-dihydronaphthalen-2-yl)sulfanyl]oxan-2-yl]methyl acetate	Benzenoids	Naphthalenes	Naphthoquinones	C38O24S2	185330	161752	166446	221322	100723	267175	186231	262554	258397	252220	609650	615958	576143	570967	577457	5.72526e-07	1.48598e-06	2.21935	YES
[5-hydroxy-2-(hydroxymethyl)-6-(5-hydroxy-2-methyl-4-oxo-6-sulfooxychromen-7-yl)oxy-4-[3-(4-hydroxyphenyl)prop-2-enoyloxy]oxan-3-yl] 3-(4-hydroxyphenyl)prop-2-enoate	Phenylpropanoids and polyketides	Cinnamic acids and derivatives	Hydroxycinnamic acids and derivatives	C34H30O17S	529709	604530	544990	521158	556607	784460	745701	766383	733304	861430	1.00132e+06	999961	868552	943464	983134	2.21474e-08	8.22239e-08	2.21641	YES
(10S)-5-hydroxy-3-(4-methoxyphenyl)-10-quinoxalin-5-yl-9,10-dihydropyrano[2,3-h]chromene-4,8-dione	Phenylpropanoids and polyketides	Isoflavonoids	Pyranoisoflavonoids	C27H18N2O6	263200	254799	261001	262401	251919	252738	245958	238821	252646	249025	697016	673351	701910	686709	466494	6.02101e-09	2.64999e-08	2.20312	YES
phytolaccagenin	Lipids and lipid-like molecules	Prenol lipids	Triterpenoids	C31H48O7	567495	534921	564108	560081	533277	461751	464676	469582	469683	473349	138529	136992	148425	134735	142739	2.93847e-17	5.70064e-15	2.20224	YES
Oleamide	Lipids and lipid-like molecules	Fatty Acyls	Fatty amides	C18H35NO	2439.12	329.116	898.599	496.743	2092.58	309629	262970	269472	296223	304005	278220	278678	314009	304542	298581	4.29917e-10	2.71969e-09	2.19956	YES
6-[bis[4-[ethyl-[(3-sulfophenyl)methyl]amino]phenyl]methylidene]-3-oxocyclohexa-1,4-diene-1-sulfonic acid	Benzenoids	Benzene and substituted derivatives	Phenylmethylamines	C37H36N2O10S3	298167	314256	317332	304595	290131	384821	447409	392286	452126	399835	749024	775716	696177	713715	669948	1.06279e-10	8.3787e-10	2.19761	YES
6-(1,2,4,4a,5,6-Hexahydrobenzo[f]isochromen-10b-yl)-14-amino-26-(hydroxymethyl)-20-[6-(4-hydroxyphenyl)hexyl]-2,19-dioxa-11,13-diazapentacyclo[23.3.1.18,11.04,9.012,17]triaconta-1(28),4,6,8(30),9,12(17),15,25(29),26-nonaene-22,28-diol	Lipids and lipid-like molecules	Prenol lipids	Diterpenoids	C52N3O7	319517	362471	354536	349311	310609	198948	194245	206258	198793	181955	662637	652922	624555	572444	537994	3.44259e-11	3.21043e-10	2.18952	YES
(E)-4-[(1R,6S,17R,20S)-10-hydroxy-20-methoxycarbonyl-5,5,6,18,18-pentamethyl-9-(3-methylbut-2-enyl)-12,15-dioxo-2,7,19-trioxapentacyclo[11.7.0.01,17.03,11.04,8]icosa-3(11),4(8),9,13-tetraen-20-yl]-2-methylbut-2-enoic acid	Organoheterocyclic compounds	Benzopyrans	1-benzopyrans	C34H40O10	407164	372846	371790	393980	381045	126024	122342	130456	131757	130141	53932.4	52030.3	54761	52522.6	53833.7	2.62139e-18	1.03744e-15	2.18238	YES
[(2S,3S,4S,5R)-5-(2-amino-6-oxo-1H-purin-9-yl)-3,4-dihydroxyoxolan-2-yl]methyl dihydrogen phosphate	Nucleosides, nucleotides, and analogues	Purine nucleotides	Purine ribonucleotides	C10H14N5O8P	383734	329054	362836	626118	565507	222880	223794	203100	124161	143578	60425	61620.1	59183.1	62688.5	61186.1	4.81112e-08	1.63129e-07	2.18162	YES
[4,5-dihydroxy-2-[2-(4-hydroxy-3,5-dimethoxyphenyl)-7-oxo-3-[3,4,5-trihydroxy-6-(hydroxymethyl)oxan-2-yl]oxychromen-5-yl]oxy-6-(hydroxymethyl)oxan-3-yl] hydrogen sulfate	Phenylpropanoids and polyketides	Flavonoids	Flavonoid glycosides	C29H34O20S	246048	255934	255829	240921	251125	446632	428297	432044	428668	427547	643048	696462	641901	633856	623451	1.49876e-14	5.55383e-13	2.18043	YES
(2s)-1,2-distearoyl-3-o-(6-sulpho-α-d-quino-vopyranosyl)-glycerol	Lipids and lipid-like molecules	Glycerolipids	Glycosylglycerols	C45H86O12S	319747	345862	338962	331347	372061	602533	545805	619871	625100	578295	292632	224636	277409	264224	230617	5.04149e-09	2.28705e-08	2.17892	YES
[(2R,3S)-8-[(2R,3R,4R)-5,7-dihydroxy-3-(3,4,5-trihydroxybenzoyl)oxy-2-(3,4,5-trihydroxyphenyl)-3,4-dihydro-2H-chromen-4-yl]-5,7-dihydroxy-2-(3,4,5-trihydroxyphenyl)-3,4-dihydro-2H-chromen-3-yl] 3,4,5-trihydroxybenzoate	Phenylpropanoids and polyketides	Flavonoids	Biflavonoids and polyflavonoids	C44H34O22	51548.2	99032	102377	78240.9	113810	80587.5	105193	108815	118499	110506	404432	474784	463054	492701	560777	3.78616e-08	1.31902e-07	2.17081	YES
[13-[3,5-dihydroxy-4-[3-(4-hydroxyphenyl)propanoyl]phenoxy]-3,4,5,12,21,22,23-heptahydroxy-8,18-dioxo-9,14,17-trioxatetracyclo[17.4.0.02,7.010,15]tricosa-1(23),2,4,6,19,21-hexaen-11-yl] 3,4,5-trihydroxybenzoate	Phenylpropanoids and polyketides	Tannins	Hydrolyzable tannins	C42H34O22	193449	210228	214183	211073	196959	255048	259019	263433	249016	269805	651037	639482	551242	577972	584129	9.95836e-13	1.6728e-11	2.17017	YES
CHEMBL1325390	Phenylpropanoids and polyketides	Tannins	Complex tannins	C37H30O18	152273	189030	183701	166931	196389	221535	264699	253807	263905	257706	525483	604005	561321	578903	642022	1.40828e-10	1.06444e-09	2.16533	YES
SCHEMBL7154675	Lipids and lipid-like molecules	Glycerophospholipids	Glycerophosphoinositols	C41H79O13P	63865.2	86590.6	75136.8	80601.9	80011.2	409677	318586	475436	254960	302549	87529.4	47968.4	85291.3	72586.4	33776.4	1.04076e-06	2.55262e-06	2.16529	YES
12,24-di(butan-2-yl)-3-(hydroxymethyl)-9,18,21-tris(2-methylpropyl)-1,4,7,10,13,16,19,22,25-nonazabicyclo[25.3.0]triacontane-2,5,8,11,14,17,20,23,26-nonone	Organic acids and derivatives	Carboxylic acids and derivatives	Amino acids, peptides, and analogues	C42H73N9O10	802427	1.71508e+06	1.13422e+06	796001	1.5969e+06	1.35929e+06	1.26513e+06	1.47779e+06	1.71968e+06	1.47699e+06	879325	686383	1.08385e+06	1.023e+06	763504	0.0227105	0.0275534	2.16462	YES
(2-aminoethoxy)({3-[(4Z,7Z,10Z,13Z,16Z,19Z)-docosa-4,7,10,13,16,19-hexaenoyloxy]-2-[(7Z,10Z,13Z,16Z)-docosa-7,10,13,16-tetraenoyloxy]propoxy})phosphinic acid	Lipids and lipid-like molecules	Glycerophospholipids	Glycerophosphoethanolamines	C49NO8P	236360	410603	237672	205428	295474	532212	519349	681405	539328	494404	193311	327958	205946	212647	176336	6.1492e-05	0.00010717	2.16364	YES
2,6-dihydroxy-4-[3,4,5-trihydroxy-6-(hydroxymethyl)oxan-2-yl]oxybenzoic acid	Benzenoids	Benzene and substituted derivatives	Benzoic acids and derivatives	C13H16O10	320121	324196	306594	335416	333785	278877	326839	313059	302419	283679	661044	699803	629437	702328	735987	3.18538e-11	3.01879e-10	2.16215	YES
STL531169	Organic acids and derivatives	Carboxylic acids and derivatives	Amino acids, peptides, and analogues	C30H23ClN4O5	104743	103715	194780	111029	104460	173314	183579	192516	162202	170387	525137	529535	517962	517853	469917	2.63813e-08	9.62095e-08	2.14593	YES
7,15,17-trihydroxypentacyclo[10.7.1.02,11.03,8.016,20]icosa-1(19),2,7,10,12(20),13,15,17-octaene-4,9-dione	Benzenoids	Naphthalenes	Naphthols and derivatives	C20H12O5	228627	193175	255745	218191	298731	154436	141004	150627	142940	117279	450241	544371	548289	629336	565644	7.23962e-09	3.11429e-08	2.14202	YES
(3R)-3-hydroxy-15-methyl-2-(13-methyltetradecanoylamino)hexadecane-1-sulfonic acid	Lipids and lipid-like molecules	Fatty Acyls	Fatty amides	C32H65NO5S	3581.46	4010.23	3036.83	3969.68	3213.23	257609	268729	302904	282685	237488	24561.3	20641.2	22615.8	23847.2	20495.8	3.03169e-16	3.02986e-14	2.11806	YES
4,6,9-trihydroxy-3,5,6,10-tetrahydroperylene-3,10-dione	Benzenoids	Perylenequinones		C20O5	151566	170094	154193	156991	147166	79167.4	76979.9	73562.4	77668.5	70956.9	467173	444849	429792	467339	448575	8.36591e-16	6.62179e-14	2.10153	YES
(3R)-11-cycloheptyl-3-hydroxyundecanoic acid	Lipids and lipid-like molecules	Fatty Acyls	Fatty acids and conjugates	C18H34O3	384423	384784	349638	437931	437308	146671	154302	197101	145470	119454	62835.4	79201.7	76227	80982.4	87181.3	1.0825e-09	5.92056e-09	2.10116	YES
1,4-naphthoquinone-2-carboxylic acid	Benzenoids	Naphthalenes	Naphthalenecarboxylic acids and derivatives	C11H6O4	328726	376949	360326	349481	363550	622119	639998	642281	637615	628686	459756	491640	492774	502343	516678	1.04467e-10	8.24901e-10	2.10032	YES
[3-[2,3-Dihydroxypropoxy(hydroxy)phosphoryl]oxy-2-hydroxypropyl] hexadecanoate	Lipids and lipid-like molecules	Glycerophospholipids	Glycerophosphoglycerols	C22H45O9P	857145	914793	913011	875131	881329	614738	613694	617756	602264	581080	716267	796292	765159	761844	752549	7.62094e-10	4.41203e-09	2.0994	YES
4-(5-fluoro-3-methyl-1-benzofuran-2-yl)-6,7-dimethylchromen-2-one	Phenylpropanoids and polyketides	Coumarins and derivatives		C20FO3	466414	510233	498090	491324	457649	304306	296964	299265	283494	283977	681523	668603	642467	622825	649853	1.36212e-12	2.15285e-11	2.09939	YES
(2R)-N-[(3S)-2-oxopiperidin-3-yl]-4-[(4R)-1,3-thiazolidine-4-carbonyl]-1-(thiophene-2-carbonyl)piperazine-2-carboxamide	Organic acids and derivatives	Carboxylic acids and derivatives	Amino acids, peptides, and analogues	C19H25N5O4S2	208175	208506	203830	200687	201233	152464	149788	150719	154579	154982	526309	533284	524661	512914	508191	5.96582e-19	5.83343e-16	2.09715	YES
(2R)-5,5'-dihydroxy-4-methoxy-3',8-diphenylspiro[acenaphthylene-2,8'-phenaleno[1,2-b]furan]-1,4',9'-trione	Benzenoids	Naphthalenes	Phenylnaphthalenes	C39H22O7	309473	291198	284424	315995	266625	624543	593194	541700	619628	520497	424821	467110	496333	417474	413142	3.469e-08	1.22143e-07	2.09203	YES
4-hydroxy-3-(2-hydroxy-4,6-dimethoxybenzoyl)-7-(4-hydroxy-3-methoxyphenyl)-2-(4-methoxyphenyl)furo[3,2-g]chromen-5-one	Phenylpropanoids and polyketides	2-arylbenzofuran flavonoids	2-arylbenzofuran flavonoids	C34H26O11	239375	189701	273221	232934	213503	242106	260104	226109	268021	285746	741874	668759	516600	573723	504992	1.5713e-07	4.67984e-07	2.08848	YES
(4S)-20-(7-chloro-1,3-benzodioxol-5-yl)-22-hydroxy-4-methyl-3,17-dioxatricyclo[12.8.0.016,21]docosa-1(22),12,14,16(21)-tetraene-2,8,18-trione	Phenylpropanoids and polyketides	Macrolides and analogues	Zearalenones	C28H27ClO8	212956	217904	206346	218349	216835	484511	471531	492058	492602	478208	308287	309883	315140	306550	303407	3.56705e-16	3.42645e-14	2.08137	YES
(10aS)-3,4,6,7,8,9,10,10a-octahydro-2H-pyrazino[1,2-a]azepin-1-one	Organic acids and derivatives	Carboxylic acids and derivatives	Amino acids, peptides, and analogues	C9H16N2O	320458	315260	330098	318402	314793	52825.3	50105.1	51444.1	50060.1	45978.9	224182	233133	216157	220730	222744	1.6167e-17	3.80849e-15	2.07839	YES
Daryamide D	Lipids and lipid-like molecules	Fatty Acyls	Fatty amides	C18H26N2O5	353861	369187	367332	361429	353956	100659	95260	98978.7	97122.8	98543.7	142249	147179	143631	141532	142406	7.48192e-19	5.83343e-16	2.07412	YES
N-[4-[(R)-hydroxy-[(3R)-5-oxomorpholin-3-yl]methyl]phenyl]pyridine-3-carboxamide	Benzenoids	Benzene and substituted derivatives	Anilides	C17H17N3O4	482687	468788	426362	464771	489721	483012	450283	474406	521476	495438	142148	144481	130600	131771	130666	6.31055e-14	1.86378e-12	2.06649	YES
walsucochinoid b	Benzenoids	Fluorenes		C31O7	280333	305038	311835	301845	285648	28122.3	27684.5	28079	33622.9	27197.9	172987	176643	161709	173133	165079	6.46003e-16	5.48018e-14	2.06443	YES
STK577693	Benzenoids	Benzene and substituted derivatives	Methoxybenzenes	C25H20Cl2N2O4	442901	506869	542244	489931	540828	321925	326366	320683	328797	329228	718537	704587	597232	682407	710229	2.16924e-09	1.09057e-08	2.06245	YES
2-(hexadecanoyloxy)-3-hydroxypropyl (6Z,9Z,12Z)-octadeca-6,9,12-trienoate	Lipids and lipid-like molecules	Fatty Acyls	Lineolic acids and derivatives	C37O5	1.30421e+06	1.14781e+06	1.37905e+06	1.14692e+06	1.43572e+06	1.45696e+06	1.19707e+06	1.80471e+06	1.30144e+06	1.40915e+06	1.03996e+06	1.00379e+06	1.10723e+06	866920	1.0048e+06	0.00174078	0.00244753	2.05914	YES
9S,12R,13S-Trihydroxy-10E,15Z-octadecadienoic acid	Lipids and lipid-like molecules	Fatty Acyls	Lineolic acids and derivatives	C18H32O5	639207	655934	724207	682945	911328	447950	436325	426219	437780	414331	523048	522270	486528	481529	524431	3.16281e-06	7.05589e-06	2.04783	YES
(2-aminoethoxy)({3-[(7Z,10Z,13Z,16Z)-docosa-7,10,13,16-tetraenoyloxy]-2-(tetradecanoyloxy)propoxy})phosphinic acid	Lipids and lipid-like molecules	Glycerophospholipids	Glycerophosphoethanolamines	C41NO8P	552387	739650	749457	530244	758217	728268	729635	674417	762904	748240	1.02894e+06	1.0849e+06	1.03441e+06	1.03522e+06	1.03856e+06	4.73741e-05	8.41278e-05	2.04682	YES
(1~{R},2~{R},5~{S},7~{R},12~{S},14~{S},15~{R},19~{S})-14-[(2~{R},4~{S})-2-[(2~{S},3~{S})-3-[(1~{R},2~{S})-4-(2-amino-4-pyridyl)-1-hydroxy-2-(hydroxymethyl)-1,2-dimethyl-butyl]oxiran-2-yl]-4-methyl-tetrahydropyran-2-yl]-2-hexyl-5,19-dihydroxy-15-methyl-pentacyclo[10.5.2.0^{2,7}.0^{9,18}.0^{15,19}]nonadec-9(18)-en-8-one	Lipids and lipid-like molecules	Steroids and steroid derivatives	Bile acids, alcohols and derivatives	C46H70N2O7	444228	586968	467519	498022	497868	601813	707445	699252	623891	577462	302276	255079	273616	299937	245069	3.09978e-08	1.10719e-07	2.03922	YES
[(2R)-1-[2-aminoethoxy(hydroxy)phosphoryl]oxy-3-octadeca-9,12-dienoyloxypropan-2-yl] octadecanoate	Lipids and lipid-like molecules	Glycerophospholipids	Glycerophosphoethanolamines	C41H78NO8P	160421	264626	233456	170261	233624	432889	545225	473703	507035	449755	377959	370992	368412	424538	367189	2.34668e-06	5.36709e-06	2.0372	YES
[(2R)-2-hydroxy-3-phosphonooxypropyl] octadeca-9,12-dienoate	Lipids and lipid-like molecules	Glycerophospholipids	Glycerophosphates	C21H39O7P	1.13007e+06	1.15832e+06	1.19328e+06	1.1936e+06	1.10093e+06	1.11486e+06	1.09147e+06	1.00789e+06	1.17275e+06	949096	753852	809855	815939	786519	760800	3.71002e-07	1.00788e-06	2.0237	YES
[(2R)-3-[[(2S)-2,3-dihydroxypropoxy]-hydroxyphosphoryl]oxy-2-octadeca-9,12-dienoyloxypropyl] octadec-11-enoate	Lipids and lipid-like molecules	Glycerophospholipids	Glycerophosphoglycerols	C42H77O10P	265575	302790	277148	285693	326003	226360	261365	292891	263203	213051	615934	547669	608086	635204	570439	1.04554e-08	4.2764e-08	2.02133	YES
sodium 33-[1-benzyl-8a-hydroxy-7-(1,2,3,4-tetrahydroisoquinolin-7-yl)-decahydronaphthalen-2-yl]-33-[(diaminomethylidene)amino]-13-hydroxy-7-(hydroxymethyl)-24-methyl-32,41-dioxaoctacyclo[32.2.2.1³,¹?.1?,¹?.1²?,³¹.0²,²?.0¹¹,¹?.0²³,²?]hentetraconta-1(36),11,13,15,18,27(39),28,30,34,37-decaen-9-yne-21-sulfonate	Organoheterocyclic compounds	Isoquinolines and derivatives	Naphthylisoquinolines	C68N4NaO8S	407225	395098	403738	423089	378358	576443	526475	527323	542011	578820	770265	772162	721183	750237	737335	4.56553e-11	4.08791e-10	2.02099	YES
2-phenyl-5,7-bis(propan-2-yl)-1,3-diazatricyclo[3.3.1.1³,?]decan-6-ol	Organoheterocyclic compounds	Diazinanes		C20N2O	514171	585216	604495	552102	557645	634911	657915	696988	651886	646399	891196	1.02772e+06	881225	889497	925332	2.49124e-08	9.14114e-08	2.02087	YES
[(1~{R},2~{R},3~{R},4~{S},6~{S},9~{S},10~{S},11~{S},13~{S},14~{R})-14-[2-[(1~{R},2~{R},3~{R},4~{S},6~{S},9~{S},10~{S},11~{S},13~{R})-3-acetoxy-2,6-dihydroxy-5,5,9-trimethyl-16-oxo-12-oxapentacyclo[11.2.1.1^{11,14}.0^{1,10}.0^{4,9}]heptadecan-13-yl]ethyl]-2,6,11-trihydroxy-5,5,9-trimethyl-15-oxo-3-tetracyclo[11.2.1.0^{1,10}.0^{4,9}]hexadecanyl] acetate	Lipids and lipid-like molecules	Prenol lipids	Triterpenoids	C44H64O12	128133	135929	146923	136863	139222	121084	121665	132304	178835	122297	463883	472296	488818	467322	412596	3.73693e-10	2.42288e-09	2.02082	YES
(1S,3R,4R,5R)-3-[2-[6-[(2R,3R)-5,7-dihydroxy-3-(3,4,5-trihydroxybenzoyl)oxy-3,4-dihydro-2H-chromen-2-yl]-2,3,4-trihydroxyphenyl]-3,4,5-trihydroxybenzoyl]oxy-1,4,5-trihydroxycyclohexane-1-carboxylic acid	Phenylpropanoids and polyketides	Tannins	Complex tannins	C36H32O21	162521	167008	183104	188460	169507	166264	163057	167965	158848	164092	507017	502603	461019	486978	507711	6.5412e-14	1.90349e-12	2.01992	YES
UNPD80974	Phenylpropanoids and polyketides	Cinnamic acids and derivatives	Hydroxycinnamic acids and derivatives	C37O4	792268	660448	744646	807725	788378	616097	1.06521e+06	1.23854e+06	573596	660366	376217	378246	366073	446126	397218	0.000299855	0.000468684	2.01761	YES
methyl 4-[(4-chlorobenzyl)oxy]-3-methoxybenzoate	Benzenoids	Benzene and substituted derivatives	Benzoic acids and derivatives	C16H15ClO4	685806	772439	782404	707807	724407	994882	1.03662e+06	993057	1.00324e+06	995559	720811	754060	704104	843447	889567	2.0807e-05	3.95133e-05	2.01139	YES
AKOS001893074	Organoheterocyclic compounds	Benzopyrans	1-benzopyrans	C24H23BrN2O4	209829	224697	233455	223535	255161	43453.4	47951.7	46993.7	46199.9	42837.2	407355	328527	413515	328712	411213	1.56078e-13	3.73005e-12	2.00545	YES
Verticilide A2	Organic acids and derivatives	Peptidomimetics	Depsipeptides	C43H74N4O12	889889	1.04725e+06	899728	1.11643e+06	1.21855e+06	1.15928e+06	707611	1.47164e+06	1.17533e+06	819949	723376	674239	584763	613968	569984	0.00251904	0.00347074	2.00525	YES
12-methoxy-13-[(2S,3R,4R,5S,6R)-3,4,5-trihydroxy-6-(hydroxymethyl)oxan-2-yl]-3,5,10,17-tetraoxapentacyclo[9.6.2.02,6.08,18.015,19]nonadeca-1(18),2(6),7,11(19),12,14-hexaene-9,16-dione	Phenylpropanoids and polyketides	Coumarins and derivatives	Coumarins and derivatives	C22H18O12	285711	274785	290276	307612	288493	338220	338443	342782	325200	333374	628233	702553	601357	612466	597195	1.16869e-11	1.29485e-10	2.00285	YES
2-butyl-11-{[(5E)-4-methoxy-1'H,5H-[2,2'-bipyrrol]-5-ylidene](5-undecyl-1H-pyrrol-2-yl)methyl}-10-azabicyclo[7.2.1]dodeca-1(11),9(12)-diene	Organoheterocyclic compounds	Pyrroles	Substituted pyrroles	C40N4O	558186	483299	522100	565600	468527	844856	831016	728292	681243	738042	469262	473979	568861	458025	452614	7.04374e-06	1.45766e-05	1.99871	YES
1,2-diacyl-3-alpha-d-glucuronopyranosyl-sn-glycerol taurineamide	Lipids and lipid-like molecules	Fatty Acyls	Fatty acyl glycosides	C37H68O11	2.04268e+06	2.41789e+06	2.14116e+06	2.4755e+06	1.62564e+06	1.91985e+06	2.19783e+06	1.84109e+06	1.71672e+06	1.68107e+06	1.87833e+06	1.69064e+06	1.52827e+06	1.66306e+06	1.33618e+06	0.0254236	0.030657	1.99336	YES
(2Z)-6-[(4-chlorophenyl)methoxy]-2-[(3-methylthiophen-2-yl)methylidene]-1-benzofuran-3-one	Organoheterocyclic compounds	Benzofurans		C21ClO3S	58972.1	52468.4	47866.6	58986.5	41030.2	103859	86000.8	102703	92761.2	89688.4	399791	400593	371049	360311	390405	3.22175e-12	4.40276e-11	1.99209	YES
(7R,8aR)-2-(pyridin-3-ylmethyl)spiro[1,3,6,7,8,8a-hexahydropyrrolo[1,2-a]pyrazine-4,3'-azetidine]-7-ol	Organoheterocyclic compounds	Pyridines and derivatives	Hydroxypyridines	C15H22N4O	791233	747216	759257	771259	746155	532646	519494	524041	532446	536638	535287	536845	541416	529684	542730	2.75143e-13	5.79839e-12	1.989	YES
(3R,4aS,8aR,9aS)-9a-hydroxy-3,8a-dimethyl-5-methylidene-3,4a,6,9-tetrahydrobenzo[f][1]benzofuran-2-one	Organoheterocyclic compounds	Naphthofurans	Naphthofurans	C15H18O3	347521	570347	365907	604963	583298	315918	308288	311545	314785	301590	126985	134217	125533	128146	127271	6.19361e-08	2.04538e-07	1.9885	YES
2-[(cyclohexylmethyl)amino]-4-(diethylamino)-6,8-dioxabicyclo[3.2.1]octan-3-ol	Organoheterocyclic compounds	Oxepanes		C17N2O3	99415.5	91232.9	95768	106703	96735.7	296782	294079	342662	295552	306302	33731.9	31372.7	33496.3	32122.6	33608.1	4.02524e-16	3.75714e-14	1.98009	YES
STL540549	Organic acids and derivatives	Carboxylic acids and derivatives	Amino acids, peptides, and analogues	C33H43N3O6	411905	453526	453275	453453	447339	465442	478653	422698	477326	434771	133621	140987	139464	140052	134220	1.1969e-14	4.70752e-13	1.97621	YES
(1~{R},9~{E},11~{R},12~{R})-9-isopropyl-2,6,12-trimethyl-bicyclo[9.2.1]tetradeca-2,5,9-trien-12-ol	Lipids and lipid-like molecules	Prenol lipids	Sesquiterpenoids	C20H32O	444852	459194	482308	491843	469033	692545	739026	720170	719289	705232	523275	573515	521583	519087	516628	1.47107e-09	7.76666e-09	1.97487	YES
(17S)-11-hydroxy-17-[[(1S,6R)-3-hydroxy-6-[4-(2-pentylphenyl)butyl]cyclohexa-2,4-dien-1-yl]methyl]-25-methoxy-2,16-dioxatetracyclo[20.3.1.14,8.07,12]heptacosa-1(25),4(27),5,7,9,11,22(26),23-octaen-14-yn-19-one	Benzenoids	Naphthalenes	Naphthols and derivatives	C48H54O6	394611	412007	412388	414851	387380	173277	160615	186979	158016	168557	244889	84875.6	152979	89658.5	89777.2	3.91976e-05	7.07573e-05	1.96792	YES
Acuminoside	Lipids and lipid-like molecules	Fatty Acyls	Fatty acyl glycosides	C21H36O10	198654	194536	191890	195222	185697	54352.2	53897.2	56393.5	54634.7	52952	372341	380974	389352	384033	375467	5.1054e-20	1.01026e-16	1.96614	YES
Phe Leu Leu Val Phe	Organic Polymers	Polypeptides		C37H55N5O6	418162	398051	397585	418546	405662	308521	309452	300465	312988	313363	81393.4	73719	75292.8	77630.4	76492.7	2.44052e-18	1.0061e-15	1.96497	YES
2-Isopropylmalic acid	Lipids and lipid-like molecules	Fatty Acyls	Fatty acids and conjugates	C7H12O5	66767.5	93466.8	94295	74628.1	84464.3	144997	164582	135073	164318	167667	410049	410843	407704	417212	420153	4.14781e-11	3.7478e-10	1.96488	YES
Stachybotrysin D	Organoheterocyclic compounds	Benzofurans		C23O8S	405197	379884	358994	369421	378645	163640	160675	160957	165286	163339	117912	121670	120756	125177	119843	7.49638e-16	6.07944e-14	1.96473	YES
methyl (Z,2R,3S)-3-acetyloxy-2-[(Z)-tetradec-7-enyl]octadec-11-enoate	Lipids and lipid-like molecules	Fatty Acyls	Fatty alcohol esters	C35H64O4	588473	765931	681983	715613	756146	832458	896024	882842	844548	949238	504514	543416	541152	566720	597723	2.30764e-06	5.28757e-06	1.96323	YES
10-[2-(2-amino-1,2-dihydropyridin-5-yl)ethyl]-17-[1,2-dihydroxy-1-[3-(hydroxymethyl)-6-propyl-3,3a,4,5,6,7,8,8a-octahydro-2H-cyclohepta[b]furan-2-yl]propan-2-yl]-2,3,14-trihydroxy-13-methyl-2,3,4,5,9,11,12,15,16,17-decahydro-1H-cyclopenta[a]phenanthren-6-one	Lipids and lipid-like molecules	Steroids and steroid derivatives	Bile acids, alcohols and derivatives	C41N2O8	447251	597197	515750	437628	407850	491950	524020	611973	615772	461074	1.01142e+06	823752	889046	979732	538222	0.00131746	0.00188404	1.96095	YES
3-[3-hydroxy-4-(1H-imidazol-1-yl)-6,8-dioxabicyclo[3.2.1]octan-2-yl]-1-phenylurea	Benzenoids	Benzene and substituted derivatives	N-phenylureas	C16N4O4	292019	279643	281980	282576	277965	363000	359292	368862	364218	374149	605200	608824	631095	602184	613983	2.19713e-16	2.37391e-14	1.95761	YES
(1~{R},2~{R},5~{S},7~{R},12~{S},14~{S},15~{R},17~{R},19~{S})-14-[(1~{R})-1-[(2~{S},3~{S})-3-[(1~{R})-4-(2-amino-4-pyridyl)-1-hydroxy-1,2,2-trimethyl-butyl]oxiran-2-yl]-1-hydroxy-ethyl]-5,19-dihydroxy-2,15-dimethyl-17-(2-phenylethyl)pentacyclo[10.5.2.0^{2,7}.0^{9,18}.0^{15,19}]nonadec-9(18)-en-8-one	Lipids and lipid-like molecules	Steroids and steroid derivatives	Ecdysteroids	C45H62N2O6	127127	130717	191706	125876	155131	112831	139051	127509	113306	151720	462144	496044	446565	404891	413018	9.02213e-09	3.76084e-08	1.95636	YES
ulongapeptin	Organic acids and derivatives	Peptidomimetics	Depsipeptides	C44H68N6O8	274587	305650	261666	311742	278328	555153	493566	651001	459789	411166	325257	252852	292549	286282	255795	8.91253e-06	1.80624e-05	1.95148	YES
(3R)-7,9,10-trihydroxy-3-methyl-3,4-dihydrobenzo[g]isochromen-1-one	Organoheterocyclic compounds	Naphthopyrans	Naphthopyranones	C14H12O5	286954	309584	306832	296368	293595	89554	86730.5	85609.3	85264.5	93503.1	348952	370034	347190	333630	330973	9.74461e-16	7.4164e-14	1.95136	YES
SCHEMBL4668088	Lipids and lipid-like molecules	Glycerophospholipids	Glycerophosphoinositols	C9H19O11P	357999	366331	358430	344510	342272	294904	306517	299523	302100	297608	592371	637456	634683	612545	640805	4.11201e-14	1.29827e-12	1.95131	YES
PG(22:6(4Z,7Z,10Z,13Z,16Z,19Z)/22:6(4Z,7Z,10Z,13Z,16Z,19Z))	Lipids and lipid-like molecules	Glycerophospholipids	Glycerophosphoglycerols	C50H75O10P	586870	576851	596278	605286	595067	356894	350917	342243	345635	333006	424950	566923	410930	423474	411807	9.38349e-07	2.32275e-06	1.94404	YES
[(1R,2S,5S,6S,7R,9R,12R,13R)-5-cyclopentyl-2,13-dihydroxy-5,9-dimethyl-12-[(3R)-3-methyl-6-phenylhexyl]-13-[2-(5-oxo-2H-furan-3-yl)ethyl]-7-tricyclo[7.3.1.01,6]tridec-10-enyl] cyclohexanecarboxylate	Lipids and lipid-like molecules	Prenol lipids	Sesterterpenoids	C46H66O6	717388	558013	318514	474573	416969	695767	753924	824513	894539	583925	924404	716284	813761	863484	681196	0.00543018	0.0071511	1.93506	YES
Oprea1_605835	Organoheterocyclic compounds	Azoles	Thiazoles	C22H19ClN4O2S	456051	452242	472368	453383	429390	396415	424761	402504	425233	391342	731521	738528	698623	747685	688791	2.44241e-11	2.42463e-10	1.93255	YES
Guanosine	Nucleosides, nucleotides, and analogues	Purine nucleosides		C10H13N5O5	297980	310929	323679	300281	291744	104786	113893	100613	109753	115972	34802.2	44974.9	42484.4	37461.1	37112.6	5.37819e-14	1.63729e-12	1.92994	YES
[39-Amino-19-(ethylamino)-9,31-dihydroxy-5,34-bis(hydroxymethyl)-13-methyl-7-oxospiro[4,12-dioxa-18,38-diazanonacyclo[23.9.6.210,13.02,11.03,8.014,24.016,21.028,33.035,40]dotetraconta-2(11),3(8),5,9,16,20,28(33),29,31,35,39-undecaene-26,1'-cyclopentane]-41-yl] 2-[4,12-dihydroxy-3-(2-hydroxyethyl)-12-tetracyclo[7.5.1.110,13.05,15]hexadeca-5,7,9(15)-trienyl]but-2-enoate	Lipids and lipid-like molecules	Prenol lipids	Sesterterpenoids	C69N4O12	19605.8	17229.5	18518.7	18968	17856	239087	244609	244418	232266	219521	18767.2	17715	19510.6	16090.8	19733.4	9.40653e-17	1.34882e-14	1.92452	YES
[2-({3-[(5E,8E,11E)-icosa-5,8,11-trienoyloxy]-2-(pentadecanoyloxy)propyl phosphonato}oxy)ethyl]trimethylazanium	Lipids and lipid-like molecules	Glycerophospholipids	Glycerophosphocholines	C43NO8P	1.76613e+06	1.68846e+06	1.82398e+06	1.52218e+06	1.65058e+06	1.64468e+06	1.57698e+06	1.85705e+06	1.69922e+06	1.64077e+06	1.38488e+06	1.42797e+06	1.45198e+06	1.06136e+06	1.37517e+06	0.00198607	0.00277183	1.92385	YES
Traumatic acid	Lipids and lipid-like molecules	Fatty Acyls	Fatty acids and conjugates	C12H20O4	213539	195359	235370	222753	186816	177416	174985	175377	166190	162630	510088	490385	465875	446409	505411	3.04503e-11	2.89825e-10	1.92288	YES
Rutin	Phenylpropanoids and polyketides	Flavonoids	Flavonoid glycosides	C27H30O16	1.07086e+06	1.0939e+06	1.09613e+06	1.07374e+06	1.01143e+06	1.07836e+06	1.09432e+06	1.09416e+06	1.06988e+06	1.0828e+06	1.4342e+06	1.42462e+06	1.32003e+06	1.36328e+06	1.31923e+06	2.32588e-08	8.59951e-08	1.92168	YES
(7~{R},9~{S},10~{R})-7,10-bis[[(2~{R},4~{R},5~{S},6~{R})-4-(dimethylamino)-5-[[(1~{R},3~{S},5~{R},8~{S},10~{S},12~{S},14~{R})-5,14-dimethyl-6-oxo-2,4,9,13-tetraoxatricyclo[8.4.0.0^{3,8}]tetradecan-12-yl]oxy]-6-methyl-tetrahydropyran-2-yl]oxy]-9-ethyl-4,9,11-trihydroxy-8,10-dihydro-7~{H}-tetracene-5,12-dione	Phenylpropanoids and polyketides	Anthracyclines	Anthracyclines	C60H80N2O21	20377.5	24709.1	22669.8	19881.1	18791.7	126304	109853	117068	108692	78187.3	337072	342694	335652	336712	324684	7.34357e-13	1.29977e-11	1.91677	YES
(1S,2R,3S,11R,14R)-2-hydroxy-3-[(1S,4S,7S,8R,9R)-8-hydroxy-4-(hydroxymethyl)-7-methoxy-5-methyl-3,6-dioxo-2,5,16-triazatetracyclo[7.7.0.02,7.010,15]hexadeca-10,12,14-trien-9-yl]-20-methyl-14-propan-2-yl-15,16,17,18-tetrathia-10,12,20-triazapentacyclo[12.4.2.01,12.03,11.04,9]icosa-4,6,8-triene-13,19-dione	Organoheterocyclic compounds	Indoles and derivatives	Pyrroloindoles	C33H36N6O8S4	68637.3	75679.9	70197.9	72242.9	74347.1	132521	127861	122557	118502	122099	390209	384032	369683	375795	392847	1.49969e-16	1.80951e-14	1.91596	YES
STL540350	Phenylpropanoids and polyketides	Flavonoids	Pyranoflavonoids	C25H16O8	585809	587223	646439	586498	578940	841235	837015	841342	810487	797223	773787	822458	760926	823774	777717	1.41216e-08	5.55543e-08	1.9149	YES
{6-hydroxy-3,4,5-tris[2-oxo-2-(3,4,5-trihydroxyphenyl)ethoxy]oxan-2-yl}methyl 3,4,5-trihydroxybenzoate	Organic oxygen compounds	Organooxygen compounds	Carbonyl compounds	C37O22	27818.6	50790.3	46660.8	57987.9	51805	94710.5	96636.6	95503	86820.2	87841.4	360183	344578	343398	348280	373523	8.76086e-10	4.96733e-09	1.9103	YES
Cinnamoyl CoA	Lipids and lipid-like molecules	Fatty Acyls	Fatty acyl thioesters	C30H42N7O17P3S	119071	135026	151056	117802	143524	361910	330623	344719	336669	196771	637307	361441	622436	349062	338025	1.61381e-05	3.13079e-05	1.90779	YES
[[(2R,3S,4R,5R)-5-(6-aminopurin-9-yl)-4-hydroxy-3-phosphonooxyoxolan-2-yl]methoxy-hydroxyphosphoryl] [(3R)-3-hydroxy-2,2-dimethyl-4-oxo-4-[[3-oxo-3-[2-[3-oxo-4-(trimethylazaniumyl)butanoyl]sulfanylethylamino]propyl]amino]butyl] phosphate	Lipids and lipid-like molecules	Fatty Acyls	Fatty acyl thioesters	C28H47N8O18P3S	83035.3	159411	111738	99746.5	143516	175648	174421	152793	159334	147303	411649	444857	454114	404223	404629	8.30691e-08	2.64847e-07	1.89984	YES
Gingerglycolipid A	Lipids and lipid-like molecules	Glycerolipids	Glycosylglycerols	C33H56O14	691513	709718	685799	683778	665925	792025	709534	745298	746832	683551	413456	448524	406268	432033	435688	1.70146e-10	1.25069e-09	1.89969	YES
AKOS030491640	Organoheterocyclic compounds	Dioxolopyrans	Dioxolopyrans	C36H63NO6	49952.9	55431.9	47612.4	51685.1	50564.8	252231	260687	278781	269999	238873	48030.3	43756.5	43121.2	45086.5	40292.6	7.553e-15	3.33613e-13	1.89731	YES
Soyasapogenol B base + O-DDMP, O-HexA-HexA	Lipids and lipid-like molecules	Prenol lipids	Terpene glycosides	C48H72O18	148944	306839	169892	168823	316209	336197	334374	535112	520185	542231	102862	211601	96984.5	202800	233798	0.00179152	0.00251458	1.8935	YES
(±)-Tryptophan	Organoheterocyclic compounds	Indoles and derivatives	Indolyl carboxylic acids and derivatives	C11H12N2O2	459580	538902	524936	583284	514953	325437	329647	326080	319134	335604	278730	266831	251193	251458	269387	8.99099e-10	5.07166e-09	1.89081	YES
(2S,3S)-2-[3-[2,3-dihydroxy-5-[(2R,3R)-3,5,7-trihydroxy-4-oxo-2,3-dihydrochromen-2-yl]phenyl]-4,5-dihydroxyphenyl]-3,5,7-trihydroxy-2,3-dihydrochromen-4-one	Phenylpropanoids and polyketides	Flavonoids	Flavans	C30H22O14	345188	351756	276647	338657	340639	446027	435176	306871	418487	323795	638488	687537	645494	615201	634674	3.05996e-06	6.84496e-06	1.88902	YES
2-Lysophosphatidylcholine	Lipids and lipid-like molecules	Glycerophospholipids	Glycerophosphocholines	C26H54NO7P	362268	383890	366114	382819	350363	155700	157045	157891	150960	161439	169190	166283	161679	155693	162243	2.10974e-14	7.48164e-13	1.8866	YES
Kaempferol 3-[6''-(3-hydroxy-3-methylglutaryl)glucoside]-7-glucoside	Phenylpropanoids and polyketides	Flavonoids	Flavonoid glycosides	C33H38O20	286535	289390	301684	297414	269376	84157.7	76938.8	79368.4	81291.6	87647.8	66636.8	75042.7	74823.5	72352.9	80766.3	7.11718e-14	2.01769e-12	1.88648	YES
D-Phenylalanine	Organic acids and derivatives	Carboxylic acids and derivatives	Amino acids, peptides, and analogues	C9H11NO2	584717	476897	543043	565998	494775	379091	378082	375924	381841	388230	246793	244579	246585	240780	243136	6.94716e-11	5.81963e-10	1.88359	YES
PGP(16:0/18:0)	Lipids and lipid-like molecules	Glycerophospholipids	Glycerophosphoglycerophosphates	C40H80O13P2	529402	658348	527804	609567	562531	637625	653399	704584	763689	727179	1.033e+06	800794	813578	918132	950633	2.68221e-05	4.993e-05	1.8835	YES
MLS001207203	Organoheterocyclic compounds	Azoles	Pyrazoles	C29H27BrN4O2	125664	110537	108807	115238	112170	331835	338205	343578	327889	346987	252507	242570	243779	227249	255641	1.90215e-13	4.3066e-12	1.88299	YES
N,N-Dimethylacetoacetamide	Lipids and lipid-like molecules	Fatty Acyls	Fatty amides	C6H11NO2	922702	765314	773716	903818	747388	960798	871432	876528	873460	941251	579431	611263	576253	579477	556471	5.26256e-07	1.3798e-06	1.88168	YES
8-Cyclohexyl-21-[(2,5-dioxopyrrol-1-yl)methyl]-29-(1-ethylcyclopentyl)-9-(2-hydroxypropylamino)-4,31-dioxa-10,11-dithia-17,38-diazanonacyclo[21.11.2.112,16.126,30.01,5.02,22.015,20.024,34.033,37]octatriaconta-2(22),5,13,15,19,29,33(37)-heptaene-3,32-dione	Lipids and lipid-like molecules	Prenol lipids	Sesterterpenoids	C53N4O7S2	1.00764e+06	1.09888e+06	1.09489e+06	1.13521e+06	996567	1.28119e+06	1.24113e+06	1.31696e+06	1.16156e+06	1.13584e+06	948647	943115	949856	876093	904362	1.0209e-05	2.05092e-05	1.88024	YES
(+)-isololiolide	Organoheterocyclic compounds	Benzofurans		C11H16O3	495891	441977	456069	466586	422025	428387	421208	408566	418548	435935	154635	168712	161899	165067	162107	6.40881e-14	1.876e-12	1.87825	YES
2-[(2R,6'R)-7-chloro-4,6-dimethoxy-6'-methyl-3,4'-dioxo-2'-phenyl-6',7'-dihydro-3H,4'H-2,5'-spirobi[[1]benzofuran]-3'-yl]-N-[(2-methyl-1,3-thiazol-4-yl)methyl]acetamide	Organoheterocyclic compounds	Benzofurans	Benzofuranones	C31H27ClN2O7S	222247	206951	181895	237245	186422	441175	408134	398190	403731	412400	187734	181304	189549	180288	196320	1.15394e-09	6.2697e-09	1.87718	YES
Xylapyrone A	Lipids and lipid-like molecules	Fatty Acyls	Fatty alcohols	C13H18O5	287855	307880	302389	297660	296800	82304.7	80212.2	82995.6	79894.6	81750.9	236955	244135	245437	248847	255865	6.41899e-18	2.11698e-15	1.87201	YES
Cytidine 2',3'-cyclic phosphate	Nucleosides, nucleotides, and analogues	Pyrimidine nucleotides	Cyclic pyrimidine nucleotides	C9H12N3O7P	249635	255546	260037	243175	238558	60113.2	66547.7	62597.3	57026.2	52076	6390.28	4750.69	5218.86	6455.72	5558.79	6.93698e-16	5.71954e-14	1.86902	YES
(4S,9aR)-2-(4-chlorobenzoyl)-N-cyclohexyl-4-(hydroxymethyl)-4-methyl-1,3,6,7,9,9a-hexahydropyrazino[1,2-a]pyrazine-8-carboxamide	Benzenoids	Benzene and substituted derivatives	Benzoic acids and derivatives	C23H33ClN4O3	274139	276500	281169	288530	277162	74123.1	72823.1	71840.3	72666.8	68002.7	276988	280684	268832	259937	268153	1.58279e-17	3.80849e-15	1.8645	YES
Quercetin 3-(6'''-p-coumarylglucosyl)(1->2)-rhamnoside-7-glucoside	Phenylpropanoids and polyketides	Flavonoids	Flavonoid glycosides	C42H46O23	246182	240926	267747	260471	236120	466851	448185	456064	433919	422290	469894	496589	471309	483978	469724	1.42185e-11	1.5291e-10	1.85975	YES
(1S,6S,7E,9S,10S,11S,12R,15S,16S,17R,19R,25R)-15-cyclohexyl-10,12,25-trihydroxy-15,19-dimethyl-9-[(2R)-2-methyl-5-phenylpentyl]-25-[2-(5-oxo-2H-furan-3-yl)ethyl]spiro[24-oxapentacyclo[15.5.2.111,19.01,6.011,16]pentacos-7-en-20-yne-5,1'-cyclopentane]-23-one	Lipids and lipid-like molecules	Prenol lipids	Triterpenoids	C54H74O7	338801	458440	648359	425190	604036	851238	435364	728999	813282	582948	268013	262380	544885	157957	403190	0.012438	0.0156209	1.85462	YES
(1S,4S,5S,9R,13S,14R)-3-[(2S,5S)-5-(2,4-dibromo-5-hydroxyphenyl)-5-methoxypentan-2-yl]-13-hydroxy-9-(1-hydroxyethyl)-4,14,16,16-tetramethyl-2,6,10,17-tetraoxatricyclo[11.3.1.11,5]octadecane-7,11-dione	Benzenoids	Benzene and substituted derivatives	Benzylethers	C32H46Br2O10	259117	389661	408384	407148	378841	581743	622441	670379	632840	589307	382936	524773	379545	568240	587582	0.00124133	0.00178539	1.84986	YES
2,2,4-tris(3,5-dibromo-4-hydroxyphenyl)cyclopent-4-ene-1,3-dione	Benzenoids	Benzene and substituted derivatives	Diphenylmethanes	C23H10Br6O5	268179	265947	245830	265716	240909	477141	429051	474326	430622	500115	241539	268868	250228	239414	261842	1.04518e-09	5.75458e-09	1.8486	YES
cyclotheonamide E2	Phenylpropanoids and polyketides	Macrolactams		C42H56N10O9	526526	557143	580274	444013	592562	387462	429124	348875	421921	403304	706149	751770	680647	598751	771270	5.03797e-06	1.06896e-05	1.84583	YES
[(2R)-1-[2-aminoethoxy(hydroxy)phosphoryl]oxy-3-hexadecanoyloxypropan-2-yl] icosa-5,8,11,14-tetraenoate	Lipids and lipid-like molecules	Glycerophospholipids	Glycerophosphoethanolamines	C41H74NO8P	258219	459742	473210	111591	479051	456128	731708	453739	826593	793621	332156	354630	304038	406583	347410	0.0399698	0.0471348	1.84317	YES
2-Hydroxyphenethylamine	Organic nitrogen compounds	Organonitrogen compounds	Amines	C8H11NO	493790	447258	449522	497774	426309	329696	325078	322097	280124	331680	183457	193822	185356	181169	177057	5.45039e-11	4.77223e-10	1.84123	YES
(2S)-2-(dimethylamino)-N-[(3R,4R,7R,10Z)-7-[(4-hydroxyphenyl)methyl]-5,8-dioxo-3-propan-2-yl-2-oxa-6,9-diazabicyclo[10.2.2]hexadeca-1(14),10,12,15-tetraen-4-yl]-3-methylbutanamide	Organic acids and derivatives	Carboxylic acids and derivatives	Amino acids, peptides, and analogues	C30H40N4O5	355005	329861	305956	339519	314373	379693	339153	344658	370185	407896	79223.2	85110.4	82638.2	83118.7	81706.1	3.24061e-14	1.05817e-12	1.83762	YES
21-(1-cyclopentylethyl)-16,17,25,28-tetrahydroxy-12-{[(3-methoxypropyl)amino]methyl}-5-methyl-9-oxo-26-pentyl-10-oxaheptacyclo[17.8.1.0²,¹?.0?,¹?.0?,¹?.0?,¹¹.0²?,²?]octacosa-7,12-diene-1-carbaldehyde	Lipids and lipid-like molecules	Steroids and steroid derivatives	Steroid lactones	C46NO8	365599	439865	429594	353837	505922	457314	633202	558400	661650	622709	304253	260781	299968	315471	275480	7.808e-06	1.60042e-05	1.82771	YES
N-(6-chloropyridin-3-yl)-3-(2,5-dioxo-2,3,4,5-tetrahydro-1H-1,4-benzodiazepin-3-yl)propanamide	Organoheterocyclic compounds	Benzodiazepines	1,4-benzodiazepines	C17ClN4O3	548024	517661	507440	555389	512152	348121	322262	335726	320191	331492	512958	548869	533590	539069	571507	1.34888e-10	1.0266e-09	1.82697	YES
[3-[hexadecoxy(hydroxy)phosphinothioyl]oxyquinoxalin-2-yl] (~{E})-nonadec-6-enoate	Organoheterocyclic compounds	Diazanaphthalenes	Benzodiazines	C43H73N2O5PS	591647	565517	528906	573771	563464	368174	369561	360425	355387	351310	390833	374997	378362	365920	385116	3.73341e-11	3.43933e-10	1.82609	YES
DG(18:1n9/0:0/18:3n6)	Lipids and lipid-like molecules	Glycerolipids	Other glycerolipids	C39H68O5	546788	400069	881297	509369	450048	529612	919498	891292	941791	431911	327600	387790	355344	345474	392217	0.00791489	0.0101939	1.82111	YES
(27-hydroxy-3,4,6,8,12,14,20,22-octamethyl-23,25-dioxo-26-oxapentacyclo[22.2.1.0^{1,6}.0^{13,22}.0^{16,21}]heptacosa-4,7,11,14,24(27)-pentaen-17-yl) acetate	Lipids and lipid-like molecules	Prenol lipids	Sesterterpenoids	C36H48O6	344351	185837	357962	358714	342048	148824	156149	149735	150949	149164	56297.9	56301.8	54042.8	55524.3	57181.2	5.94408e-09	2.6208e-08	1.81973	YES
STL527667	Alkaloids and derivatives	Lupin alkaloids	Cytisine and derivatives	C22H23Cl3N4O2S	134023	138674	131966	142649	133903	361460	337160	305985	326932	323913	134310	143957	116856	122278	116831	3.6049e-11	3.3396e-10	1.81073	YES
2-hydroxy-3-methylpyran-4-one	Organoheterocyclic compounds	Pyrans	Pyranones and derivatives	C6H6O3	421661	425054	601554	435791	590126	431475	468238	453369	472306	472607	660272	714296	695926	899808	922882	0.000137621	0.000226559	1.80994	YES
[1,3]oxazolo[3,2-a]pyrimidin-5-imine	Organoheterocyclic compounds	Diazines	Pyrimidines and pyrimidine derivatives	C6H5N3O	347429	376822	365609	370086	437370	203802	213595	204984	194801	190638	125530	146618	133862	146498	153666	2.53916e-10	1.7384e-09	1.80795	YES
Oprea1_865145	Organosulfur compounds	Thioethers	Aryl thioethers	C19H15ClN2OS	593004	588332	615349	524973	720917	564951	280236	720888	417671	675966	169189	475642	213270	250709	173887	0.00206676	0.00287405	1.80676	YES
Lipopeptin C	Organic acids and derivatives	Peptidomimetics	Peptidomimetics	C52H80N10O19	31611.2	26118.5	26633.9	22684.5	25309.6	228842	228596	232351	211406	209753	49393.9	48937.4	47498.4	40577.9	48928.9	2.0717e-13	4.60616e-12	1.8045	YES
Cyclic AMP	Nucleosides, nucleotides, and analogues	Purine nucleotides	Cyclic purine nucleotides	C10H12N5O6P	248002	238149	229310	254235	224207	65564.1	66535.3	64361.7	66035.8	57614.4	9226.38	9039.29	8364.22	8402.3	9373.52	5.4492e-18	1.85912e-15	1.80321	YES
DL-Indole-3-lactic acid (3-Indolelactic acid)	Organoheterocyclic compounds	Indoles and derivatives	Indolyl carboxylic acids and derivatives	C11H11NO3	721597	660009	620844	660363	640457	465927	433643	437922	460203	472372	534419	530179	534621	515489	486875	7.16925e-08	2.32948e-07	1.80018	YES
1-[(2S,3S,4S)-3-(diethylaminomethyl)-4-ethyl-2-(hydroxymethyl)pyrrolidin-1-yl]-3,3-dimethylbutan-1-one	Organoheterocyclic compounds	Pyrrolidines	N-acylpyrrolidines	C18H36N2O2	457317	449990	547381	428832	416326	759561	646666	666425	597037	466975	378733	356916	352922	307152	353822	5.4788e-05	9.62829e-05	1.79648	YES
6-[(2-fluorophenyl)methoxy]-2-(thiophen-2-ylmethylidene)-1-benzofuran-3-one	Organoheterocyclic compounds	Benzofurans		C20FO3S	384886	369920	393148	389476	346177	489421	501033	530300	498877	512521	634941	621531	686810	631502	657561	4.69687e-10	2.89848e-09	1.79334	YES
LSM-1524	Lipids and lipid-like molecules	Steroids and steroid derivatives	Steroid lactones	C24H30O6	399257	363548	376813	388212	372775	536310	524343	568861	513177	549711	299756	288479	316472	290154	287674	6.28245e-11	5.32636e-10	1.78761	YES
STL561766	Organoheterocyclic compounds	Azoles	Imidazoles	C26H18N2O6	478786	443478	474331	468898	430159	508544	513656	539813	531570	503521	720025	782393	676667	757657	747692	3.7332e-09	1.75552e-08	1.78433	YES
3-hydroxyphloretin 4'-O-(3'',4''-di-O-galloyl-beta-D-glucopyranoside)	Phenylpropanoids and polyketides	Flavonoids	Flavonoid glycosides	C35H32O19	136933	152456	137728	118014	121822	225429	213186	189105	215597	221666	402755	434134	402072	386591	405906	9.61924e-11	7.7063e-10	1.77316	YES
(-)-epigallocatechin-(2beta->O->7',4beta->8')-epicatechin 3'-O-gallate	Phenylpropanoids and polyketides	Flavonoids	Biflavonoids and polyflavonoids	C37H28O17	119512	232535	115681	128006	157710	307812	198023	328335	332181	338385	411751	477865	388720	391587	414742	1.99863e-05	3.80864e-05	1.76945	YES
3-[18-(2-carboxyethyl)-7,12-diethyl-3,8,13,17,23-pentamethyl-21H-porphyrin-2-yl]propanoic acid	Organoheterocyclic compounds	Tetrapyrroles and derivatives	Metallotetrapyrroles	C35H40N4O4	367355	341296	341838	356268	343208	164349	171574	165603	166750	168743	367671	364008	352585	348143	361944	3.88428e-15	1.99125e-13	1.76942	YES
N'-[2-(2-benzofuran-4-yl)ethyl]-N-[(4-{3-[2-(1,3-dihydroxycyclohexyl)ethyl]-4',12'-dimethyl-9'-methylidene-5'-oxaspiro[cyclopentane-1,7'-tricyclo[8.2.0.0?,?]dodecan]-12'-yl}-2-(3-hydroxypropyl)cyclopentyl)methyl]guanidine	Lipids and lipid-like molecules	Prenol lipids	Monoterpenoids	C46N3O5	262872	306738	290974	295851	303628	200608	248405	234047	284316	201523	585797	454673	483711	526847	490352	2.5621e-07	7.24476e-07	1.76916	YES
7-[(2-chloro-4-fluorophenyl)methoxy]-3-(3,4-dimethoxyphenyl)chromen-4-one	Phenylpropanoids and polyketides	Isoflavonoids	O-methylated isoflavonoids	C24ClFO5	173902	190964	201818	178833	245885	360739	468751	383035	374756	518260	261277	309014	266399	270248	268356	3.09559e-06	6.91996e-06	1.76844	YES
3-{7-chloro-2'-hydroxy-4,6-dimethoxy-6'-methyl-3,4'-dioxo-3H-spiro[1-benzofuran-2,1'-cyclohexan]-2'-en-3'-yl}-3-[4-(methylsulfanyl)phenyl]-N-{[4-(1,3-thiazol-2-yl)phenyl]methyl}propanamide	Lipids and lipid-like molecules	Prenol lipids	Monoterpenoids	C36ClN2O7S2	272367	233666	322091	306408	306627	406213	384916	493916	477958	465852	527234	578254	535725	530527	538894	1.08151e-06	2.64143e-06	1.76615	YES
(1S,3aS,9S,9aS,9bR)-3a-methoxy-1,9,9a-trimethyl-1,2,4,5,7,8,9,9b-octahydrobenzo[e][1]benzofuran	Lipids and lipid-like molecules	Prenol lipids	Sesquiterpenoids	C16H26O2	95099.4	91011.4	97152	93289.8	89089	275085	261351	268210	272024	269928	62526.8	58552.3	54918.9	88390.6	55746.2	4.36061e-10	2.74452e-09	1.76233	YES
2,3,4-trimethoxy-6-[(2S)-2-methyl-5-oxopyrrolidin-1-yl]benzoic acid	Benzenoids	Benzene and substituted derivatives	Benzoic acids and derivatives	C15H19NO6	338047	325989	337650	346051	337428	353037	361275	351923	376949	380561	113459	119293	104442	101112	100809	6.27786e-14	1.86327e-12	1.7558	YES
7-[(2-chloro-4-fluorophenyl)methoxy]-3-(4-methoxyphenyl)-2-methylchromen-4-one	Phenylpropanoids and polyketides	Isoflavonoids	O-methylated isoflavonoids	C24ClFO4	296071	269515	275094	301328	271070	446053	460998	502793	503107	496204	399117	407383	362658	410154	419062	1.08284e-08	4.40162e-08	1.75516	YES
8-benzyl-N-(5-chloro-2,4-dimethoxyphenyl)-3-methyl-2-oxo-1-oxa-8-azaspiro[4.5]dec-3-ene-4-carboxamide	Organoheterocyclic compounds	Piperidines	Benzylpiperidines	C25H27ClN2O5	174105	192128	186821	192276	181982	139639	146612	140625	140983	138381	392910	407796	395423	407338	400471	1.60918e-15	1.10631e-13	1.75337	YES
triptexanthoside C	Organoheterocyclic compounds	Benzopyrans	1-benzopyrans	C21H22O12	264431	264963	286780	277012	251803	464879	399740	379124	444970	386628	487690	508905	484580	587325	565431	4.46695e-08	1.52611e-07	1.75005	YES
23,34-Dimethoxy-13,29-dimethyl-2,5,7,21-tetraoxa-13,29-diazaoctacyclo[26.6.2.13,10.116,20.122,26.04,8.032,36.014,39]nonatriaconta-1(34),3(39),4(8),9,16(38),17,19,22,24,26(37),32,35-dodecaene	Organic oxygen compounds	Organooxygen compounds	Ethers	C37N2O6	535383	652063	616735	603165	731737	475679	495859	525198	460408	507621	675958	758552	848589	802983	794932	1.26448e-05	2.49816e-05	1.74664	YES
Uridine 5'-monophosphate	Nucleosides, nucleotides, and analogues	Pyrimidine nucleotides	Pyrimidine ribonucleotides	C9H13N2O9P	313205	267479	285807	312324	276998	129642	150649	139291	139515	132833	64292.4	65836	54387.9	66237.4	63064.1	1.02539e-12	1.71372e-11	1.743	YES
Micropeptin LH920	Organic acids and derivatives	Peptidomimetics	Depsipeptides	C46H64N8O12	312803	253667	303662	299880	274204	422343	436889	418627	448979	500237	212679	204637	204717	170185	226998	4.09948e-08	1.41325e-07	1.74137	YES
3-O-beta-glucopyranosyl-benzoxazolin-2(3H)-one|benzoxazolin-2(3H)-one-N-beta-glucopyranoside	Organic oxygen compounds	Organooxygen compounds	Carbohydrates and carbohydrate conjugates	C13H15NO7	1.15436e+06	1.14201e+06	1.10984e+06	1.20001e+06	1.10827e+06	947086	931582	964439	936680	985176	972012	936768	960629	969206	1.00277e+06	2.61495e-07	7.37103e-07	1.74092	YES
[(2S,6S,10S)-16-hydroxy-2-methyl-6-[(1S)-1-methyl-5,8,12-trioxo-14-oxapentacyclo[11.6.1.02,11.04,9.016,20]icosa-2(11),3,6,9,13(20),15-hexaen-7-yl]-9,12-dioxo-8,11-dioxapentacyclo[11.8.0.02,10.06,10.015,20]henicosa-1(21),13,15,17,19-pentaen-19-yl] hydrogen sulfate	Benzenoids	Anthracenes	Anthraquinones	C40H30O13S	267030	131170	263052	266968	258868	401632	415990	403288	403889	407750	473636	472320	462689	481613	471180	9.46143e-05	0.000159529	1.73963	YES
(2S,3S,4S,5R,6R)-6-[[(3S,4aR,6aR,6bR,8aS,12aS,14aR,14bR)-8a-carboxy-6b-cyclopentyl-4,4,6a,11,11,14b-hexamethyl-1,2,3,4a,5,6,7,8,9,10,12,12a,14,14a-tetradecahydropicen-3-yl]oxy]-3,4,5-trihydroxyoxane-2-carboxylic acid	Organic oxygen compounds	Organooxygen compounds	Carbohydrates and carbohydrate conjugates	C40H62O9	746070	754461	745933	714577	730409	550360	580528	564120	609252	541257	797728	791912	780101	763352	750055	8.58556e-09	3.61316e-08	1.73223	YES
N'-[(4R)-2,2-dimethyloxan-4-yl]-N-[(4-methoxyphenyl)methyl]ethane-1,2-diamine	Benzenoids	Phenol ethers	Anisoles	C17H28N2O2	549038	501911	508603	290197	492996	195330	380801	191102	225419	213209	418222	218483	213722	207868	220997	0.0041279	0.00552061	1.73152	YES
2,7,8-trihydroxy-3-tridecyl-6-undecyl-dibenzo-p-dioxin-1,4-dione	Benzenoids	Phenols	1-hydroxy-2-unsubstituted benzenoids	C36H54O7	150856	243655	161736	147090	156555	200681	192230	206913	207570	210073	427973	416939	421821	442006	405088	1.4131e-07	4.27691e-07	1.73042	YES
7-methoxy-2,5-dimethyl-3-phenoxy-4H-chromen-4-one	Organoheterocyclic compounds	Benzopyrans	1-benzopyrans	C18H16O4	172706	156687	164253	167428	161740	174681	199062	196588	198590	173660	419250	423644	376957	418382	427922	8.68384e-12	1.01678e-10	1.72999	YES
[(1S,4R,5R,6S)-4-(1,3-benzodioxol-5-yl)-5-[(1E,3E)-4-(1,3-benzodioxol-5-yl)buta-1,3-dienyl]-6-(piperidine-1-carbonyl)cyclohex-2-en-1-yl]-piperidin-1-ylmethanone	Organoheterocyclic compounds	Benzodioxoles	Benzodioxoles	C36H40N2O6	482735	466035	457844	486101	458825	466896	457001	487540	462416	459908	230585	237624	227120	231074	228321	5.62027e-15	2.67341e-13	1.72854	YES
(4~{R},6~{S})-4,6-dimethyl-5,6-dihydro-4~{H}-1,2,5-triazepine-3,7-diol	Organic nitrogen compounds	Organonitrogen compounds	Amines	C6H11N3O2	1.40442e+06	1.26075e+06	1.30126e+06	1.33118e+06	1.16067e+06	1.1593e+06	1.13351e+06	1.15423e+06	1.15797e+06	1.15161e+06	983005	975193	1.05272e+06	1.11951e+06	966406	7.61004e-05	0.00013056	1.72545	YES
(1~{a}~{S},7~{a}~{R})-4,6-dihydroxy-1~{a}-[3-hydroxy-4-[(2~{S},3~{R},4~{S},5~{S},6~{R})-3,4,5-trihydroxy-6-(hydroxymethyl)tetrahydropyran-2-yl]oxy-phenyl]-7~{a}-[2-hydroxy-4-(3,5,7-trihydroxy-6-methyl-4-oxo-chromen-2-yl)phenoxy]-5-methyl-oxireno[2,3-b]chromen-7-one	Phenylpropanoids and polyketides	Flavonoids	Flavones	C38H32O19	56986.4	68037.9	59319	51103.2	66869.2	87009.6	62558.1	59144.7	64817.7	65413.6	211663	351856	346894	333966	297697	3.14466e-09	1.50306e-08	1.72202	YES
2-(9H-purin-6-ylamino)acetamide	Organic acids and derivatives	Carboxylic acids and derivatives	Amino acids, peptides, and analogues	C7H8N6O	421074	397982	398250	415255	385115	467926	481587	463744	480672	469347	660031	664604	651684	662053	647728	1.62907e-12	2.48351e-11	1.71791	YES
N-[15-(methanesulfonamido)-3,4,5-trimethoxy-14,16-diazatetracyclo[9.8.0.02,7.013,17]nonadeca-1(11),2,4,6,12,14,16,18-octaen-10-yl]acetamide	Benzenoids	Phenol ethers	Anisoles	C23N4O6S	172592	171127	184881	178875	168453	137164	139434	142076	135314	133791	400819	382089	379928	386770	379370	1.61015e-15	1.10631e-13	1.71787	YES
GMP	Nucleosides, nucleotides, and analogues	Purine nucleotides	Purine ribonucleotides	C10H14N5O8P	220189	230603	225530	239850	222681	74185.7	69395.2	72048.2	69432.6	70339.9	16959.7	16545.7	16463.9	17305.4	17501.9	6.3862e-20	1.05308e-16	1.7164	YES
(3R)-3-hydroxy-2-[[(3R)-3-hydroxy-15-methylhexadecanoyl]amino]-15-methylhexadecane-1-sulfonic acid	Lipids and lipid-like molecules	Fatty Acyls	Fatty amides	C34H69NO6S	21973.5	20602.3	14343.5	22732.3	15626.7	201817	195503	181716	184673	212571	20938.2	21313.2	20886.8	18930.7	20708.4	2.09827e-12	3.05671e-11	1.7136	YES
terreinlactone a1	Organoheterocyclic compounds	Lactones	Delta valerolactones	C8O3	591901	632748	619449	593338	605612	464617	574327	545622	541626	525409	332854	377864	317019	355273	360229	2.27034e-08	8.40358e-08	1.71263	YES
[(1R,2R,5S,6S,7R,9R,12S,13R)-5-cyclopentyl-2,12,13-trihydroxy-5,9-dimethyl-12-[(3R)-3-methyl-6-phenylhexyl]-13-[2-(5-oxo-2H-furan-3-yl)ethyl]-7-tricyclo[7.3.1.01,6]tridec-10-enyl] cyclohexanecarboxylate	Lipids and lipid-like molecules	Prenol lipids	Sesterterpenoids	C46H66O7	126857	157024	158707	134692	163296	145149	140498	167698	120780	144179	426040	397936	379401	358325	336113	6.62234e-09	2.88133e-08	1.70884	YES
KulomoÕopunalide 2	Organic acids and derivatives	Peptidomimetics	Depsipeptides	C38H62N4O8	185850	79216	213376	217099	78628.5	160899	166048	207006	150929	172252	403381	376645	418514	418762	426672	0.000349066	0.000539297	1.70691	YES
1033751-01-7	Lipids and lipid-like molecules	Steroids and steroid derivatives	Steroid esters	C47H62O5	98927.9	112368	108189	106336	120863	76084.4	85632.5	106226	74452.8	89879.9	365373	310851	322342	333331	304846	1.85284e-10	1.34202e-09	1.7049	YES
(2-hydroxy-3-phosphonooxypropyl) (Z)-octadec-11-enoate	Lipids and lipid-like molecules	Glycerophospholipids	Glycerophosphates	C21H41O7P	319959	347725	342765	351263	331386	496212	570336	506028	474030	495010	315563	306724	350865	296396	295087	6.06518e-08	2.00699e-07	1.70429	YES
1,2,3,4-Tetrahydroisoquinoline-3-carboxylic acid	Organoheterocyclic compounds	Tetrahydroisoquinolines		C10H11NO2	107858	88551	87913.7	143111	95637.3	100263	98441.9	137097	105903	136340	293406	303850	449378	423477	297033	5.34611e-07	1.39932e-06	1.70266	YES
LysoPE(18:2(9Z,12Z)/0:0)	Lipids and lipid-like molecules	Glycerophospholipids	Glycerophosphoethanolamines	C23H44NO7P	692554	731875	730880	736048	680133	531800	535162	538849	528298	506021	635118	660385	634931	647474	633049	2.77351e-09	1.35245e-08	1.70002	YES
Niceritrol	Organic acids and derivatives	Carboxylic acids and derivatives	Tetracarboxylic acids and derivatives	C29H24N4O8	265439	311596	286155	290680	278739	239851	234765	235993	216568	237184	477898	490751	465755	479484	477233	1.49879e-11	1.59624e-10	1.69504	YES
(2'R,3S)-2'-(4-hydroxyphenyl)spiro[1H-indole-3,3'-pyrrolidine]-2-one	Organoheterocyclic compounds	Pyrrolidines	Phenylpyrrolidines	C17H16N2O2	312111	318292	341993	329399	326700	156853	158550	162277	147388	150105	335662	342821	320277	309497	321925	7.59317e-13	1.33678e-11	1.69222	YES
7-{[(4-fluorophenyl)methyl]amino}-4-[3-oxo-3-(4-phenylpiperazin-1-yl)propyl]-octahydropyrrolo[1,2-a]pyrazin-1-one	Organoheterocyclic compounds	Diazinanes	Piperazines	C27FN5O2	206144	193086	203344	196900	181881	19011	18482.4	16949.6	19113.2	18708.9	117218	117338	124792	124083	115987	1.37483e-17	3.57962e-15	1.68522	YES
oxacyclononadecan-2-one	Organoheterocyclic compounds	Lactones	Lactones	C18H34O2	456527	450048	509252	436644	475110	329033	323053	294265	326349	368861	226765	279374	240434	224942	284900	4.16621e-07	1.11769e-06	1.68198	YES
Zizyphus mucronata Alkaloid	Organic acids and derivatives	Carboxylic acids and derivatives	Amino acids, peptides, and analogues	C28H42N4O5	329953	315719	327486	328529	311511	286588	285491	276537	289768	290732	84238.7	81156.1	90895	84261.2	86157.5	7.99161e-17	1.19802e-14	1.6807	YES
[(1S,2R,5R,6S,7S,8S,9R,12R)-8,12-diacetyloxy-6-(acetyloxymethyl)-2-hydroxy-2,10,10-trimethyl-5-[(E)-3-phenylprop-2-enoyl]oxy-11-oxatricyclo[7.2.1.01,6]dodecan-7-yl] benzoate	Organic acids and derivatives	Carboxylic acids and derivatives	Pentacarboxylic acids and derivatives	C37H42O12	49123	36344.9	42026.7	46156.3	38100.8	195755	246213	240290	200819	215010	75205.3	105198	82101.6	95832.9	93092.6	2.62275e-10	1.78592e-09	1.68064	YES
7-chloro-4,6-dimethoxy-4'-(7-methoxy-2-oxo-1,2-dihydroquinolin-3-yl)-7'-methyl-2',3',4',5',7',8'-hexahydro-1'H,3H-spiro[1-benzofuran-2,6'-quinoline]-2',3,5'-trione	Organoheterocyclic compounds	Quinolines and derivatives	Quinolones and derivatives	C29ClN2O8	569759	579591	563709	549797	528853	649090	598736	621591	619468	671158	376072	388199	378557	387304	394825	9.83207e-11	7.84504e-10	1.68003	YES
(2S,3S,17R,18R)-7,12,14,22-tetrahydroxy-3,18-bis(4-hydroxyphenyl)-4,19-dioxahexacyclo[15.6.1.12,5.011,16.020,24.09,25]pentacosa-1(24),5,7,9(25),11(16),12,14,20,22-nonaen-10-one	Phenylpropanoids and polyketides	2-arylbenzofuran flavonoids	2-arylbenzofuran flavonoids	C35H24O9	78451.3	79874.7	89618.5	82338.4	81938.8	139311	134290	135889	134404	135395	326927	332698	312746	318232	322451	5.3546e-16	4.73022e-14	1.67658	YES
Oleoyl Serotonin	Organoheterocyclic compounds	Indoles and derivatives	Tryptamines and derivatives	C28H44N2O2	567244	495003	487419	547817	490149	471604	446246	441953	453983	478522	269787	275709	281906	276052	273415	1.39055e-10	1.05184e-09	1.67333	YES
Dieporeticenin	Lipids and lipid-like molecules	Fatty Acyls	Fatty alcohols	C37H64O4	704507	765946	816521	667251	828805	1.19255e+06	793363	1.05151e+06	1.04213e+06	736924	978920	617071	683557	574542	600829	0.0339612	0.0403715	1.67046	YES
[(1S,4S,6R,9S,10R,13R,14S)-6-acetyloxy-14-hydroxy-5,5,9-trimethyl-14-tetracyclo[11.2.1.01,10.04,9]hexadecanyl]methyl (1S,4S,6R,9S,10R,13R,14R)-6-acetyloxy-5,5,9-trimethyltetracyclo[11.2.1.01,10.04,9]hexadecane-14-carboxylate	Lipids and lipid-like molecules	Prenol lipids	Diterpenoids	C44H68O7	79436.4	169377	150332	105634	185281	125019	155154	221504	169193	152450	382933	343963	375342	397117	370146	3.82193e-05	6.90923e-05	1.66144	YES
MEGxp0_001411	Organic oxygen compounds	Organooxygen compounds	Carbohydrates and carbohydrate conjugates	C19H28O10	44898.4	43322.3	42752.4	44250	42568.3	108759	145775	112312	160441	147191	271329	281626	284619	283346	286144	8.11081e-12	9.62211e-11	1.6597	YES
[(1S,3S,6S,7R,8S,11S,12S,16R,19R,20R)-8,20-dihydroxy-3,11-dimethyl-6-[(3R)-3-methyl-6-phenylhexyl]-20-[2-(5-oxo-2H-furan-3-yl)ethyl]spiro[17,18-diazapentacyclo[9.7.1.13,7.07,19.012,16]icos-4-ene-14,1'-cyclopentane]-1-yl] acetate	Lipids and lipid-like molecules	Prenol lipids	Triterpenoids	C45H64N2O6	130685	169075	301608	131798	149594	163555	166860	144953	124982	199414	404238	332209	401550	469081	410310	5.47348e-05	9.62065e-05	1.65664	YES
Oleoylethanolamide	Organic nitrogen compounds	Organonitrogen compounds	Amines	C20H39NO2	267423	265764	238249	275837	235249	105393	99304.7	98987	99299.3	108484	71578.4	74474.7	75907.9	71142.7	75491.4	1.96923e-13	4.42809e-12	1.65557	YES
Epicatechin-(4beta->8)-3-O-galloylepicatechin-(4beta->8)-catechin	Phenylpropanoids and polyketides	Flavonoids	Biflavonoids and polyflavonoids	C52H42O22	173191	148419	139342	167398	146767	356938	365708	310996	320244	364298	273155	243871	149624	248022	182768	1.77798e-05	3.42178e-05	1.655	YES
8-[(2R,3R)-5,7-dihydroxy-2-(4-hydroxyphenyl)-4-oxo-2,3-dihydrochromen-3-yl]-2-(3,4-dihydroxyphenyl)-5-hydroxy-7-[(2S,3R,4S,5R,6S)-3,4,5-trihydroxy-6-(hydroxymethyl)oxan-2-yl]oxychromen-4-one	Phenylpropanoids and polyketides	Flavonoids	Biflavonoids and polyflavonoids	C36H30O16	737230	803877	751084	790653	773891	861182	892007	922062	837256	849950	1.01246e+06	1.03622e+06	944190	991840	1.06523e+06	8.39404e-07	2.10575e-06	1.65413	YES
Sansalvamide A	Organic acids and derivatives	Carboxylic acids and derivatives	Amino acids, peptides, and analogues	C33N5O5	427123	406201	374864	452315	371794	565985	528633	550689	530817	589746	608441	634464	635197	584428	616328	2.82417e-07	7.87995e-07	1.64654	YES
(2S,3'R,4aS,5'E,8'S,9'R,9aR)-8'-{6-[(1S)-3-(2-ammonioethyl)cyclopent-2-en-1-yl]hexyl}-9'-(4-hydroxy-3-pentylphenyl)-3,4,4a,9a-tetrahydro-1H-spiro[anthracene-2,2'-bicyclo[9.3.1]pentadecane]-1'(15'),5',11',13'-tetraene-3'-carboxylate	Lignans, neolignans and related compounds			C53NO3	424728	545319	335654	445747	548974	337760	373024	236044	271367	347097	681456	599144	480731	605648	455456	0.00109951	0.00159229	1.64243	YES
3-hydroxy-2-[(9Z)-tetradec-9-enoyloxy]propyl (8Z,11Z,14Z)-icosa-8,11,14-trienoate	Lipids and lipid-like molecules	Glycerolipids	Diradylglycerols	C37O5	241557	191363	219522	269353	268900	192034	200510	204048	189566	235824	388472	688897	443245	401692	396772	1.77446e-05	3.41699e-05	1.63547	YES
307504-23-0	Phenylpropanoids and polyketides	Flavonoids	Biflavonoids and polyflavonoids	C30H24O14	396833	402999	499779	391918	373876	573664	580396	728230	606666	587010	399960	787069	680470	697729	626953	0.00378294	0.00508608	1.63522	YES
[(1S,2R,5S,6S,7S,8R,9R,12R)-5,12-diacetyloxy-6-(acetyloxymethyl)-7-benzoyloxy-2,10,10-trimethyl-11-oxatricyclo[7.2.1.01,6]dodecan-8-yl] 4-bromobenzoate	Organic acids and derivatives	Carboxylic acids and derivatives	Pentacarboxylic acids and derivatives	C35H39BrO11	122819	142666	143280	168932	158429	353653	316360	299605	285948	309405	347777	260936	280737	334159	271415	2.16601e-07	6.21535e-07	1.63374	YES
(1S,2R,5S,6S,7S,10S,11R,15R,16S,19S,20S,23R,26R,30S)-6-[(1S)-1,2-dihydroxyethyl]-7,19,30-trihydroxy-2,6,10,23-tetramethyloctacyclo[18.8.2.01,14.02,11.05,10.015,20.015,26.016,23]triacont-13-en-12-one	Lipids and lipid-like molecules	Steroids and steroid derivatives	Hydroxysteroids	C36H54O6	428605	360996	483014	399180	365243	550772	512850	527703	645574	531534	620303	648070	649051	621049	630879	1.20075e-05	2.38366e-05	1.63132	YES
Phosphatidylglyceride 22:6-22:4	Lipids and lipid-like molecules	Glycerophospholipids	Glycerophosphoglycerols	C50H79O10P	298809	363062	287157	343847	326230	210640	204134	263388	219932	207291	492480	400576	525330	448545	439978	3.64561e-07	9.9165e-07	1.63023	YES
[(1R,5R,6R,13S,21R)-9,17,19,21-tetrahydroxy-5,13-bis(3,4,5-trihydroxyphenyl)-4,12,14-trioxapentacyclo[11.7.1.02,11.03,8.015,20]henicosa-2(11),3(8),9,15,17,19-hexaen-6-yl] 3,4,5-trihydroxybenzoate	Phenylpropanoids and polyketides	Flavonoids	Biflavonoids and polyflavonoids	C37H28O18	209882	205194	208035	218571	202904	324776	354568	335388	320177	317452	432007	458931	400878	396362	427939	5.80913e-11	5.01095e-10	1.62897	YES
Adenine	Organoheterocyclic compounds	Imidazopyrimidines	Purines and purine derivatives	C5H5N5	459537	391993	339493	316189	448508	266291	221488	257066	287019	288456	224174	162149	131520	129896	158753	1.05903e-05	2.12279e-05	1.62844	YES
8,16,18-trihydroxy-4-methyl-3-oxabicyclo[12.4.0]octadeca-1(14),6,12,15,17-pentaen-2-one	Benzenoids	Phenols	1-hydroxy-2-unsubstituted benzenoids	C18H22O5	409240	483087	367682	475993	452977	356389	453764	441763	376000	473250	179177	215070	193994	217261	215999	1.52949e-07	4.57047e-07	1.62824	YES
[2,6,7-trihydroxy-3-(4-hydroxyphenyl)-1-(2-phenylacetyl)oxydibenzofuran-4-yl] 4-hydroxybenzoate	Organoheterocyclic compounds	Benzofurans	Dibenzofurans	C33H22O10	442386	466239	490722	273537	471904	665977	668695	436205	410152	687469	288361	328364	291673	265119	283013	0.00120985	0.00174316	1.62802	YES
Myricetin 3-galactoside	Phenylpropanoids and polyketides	Flavonoids	Flavonoid glycosides	C21H20O13	672029	743989	797813	740804	714401	713200	665392	670874	632597	775882	963589	1.03311e+06	931340	826961	949072	6.33785e-05	0.000110147	1.62698	YES
rhaponticin 2''-o-gallate	Phenylpropanoids and polyketides	Stilbenes	Stilbene glycosides	C28H28O13	250088	233735	260910	253090	236612	171646	177616	184499	174592	173165	386809	423699	392027	415851	403942	1.06022e-12	1.763e-11	1.62652	YES
2a-hydroxyursolic acid	Lipids and lipid-like molecules	Prenol lipids	Triterpenoids	C30H48O5	158836	153821	140161	146983	153939	180980	142616	147545	143874	189050	334035	370869	355716	378826	415259	5.08919e-09	2.30657e-08	1.6244	YES
(4R,4aS,5S,8aS)-4-(2-methoxy-4-methylphenyl)-3,5,8-trimethyl-1,4,4a,5,6,8a-hexahydropyrimido[4,5-d]pyrimidine-2,7-dione	Benzenoids	Phenol ethers	Anisoles	C17H24N4O3	284314	262966	255465	272818	254569	110801	90969.1	92630	98904.4	108464	183374	185682	181685	206929	185145	8.10259e-11	6.65839e-10	1.62416	YES
6-Hydroxycoumarin	Phenylpropanoids and polyketides	Coumarins and derivatives	Hydroxycoumarins	C9H6O3	541765	626322	620991	582114	578025	712460	775418	746618	748661	746386	758339	790697	731341	762984	757152	6.6591e-07	1.70953e-06	1.6108	YES
PI(16:0/9-HODE)	Lipids and lipid-like molecules	Glycerophospholipids	Glycerophosphoinositols	C43H79O14P	345619	429019	424801	415136	407945	309376	314380	294250	302988	277119	185459	168235	181856	195462	177956	1.02286e-09	5.65279e-09	1.60627	YES
2-(3,4-dihydroxyphenyl)-5,7-dihydroxy-3-[(2R,3S,4R,5R,6S)-3,4,5-trihydroxy-6-[[(2S,3S,4S,5S,6R)-3,4,5-trihydroxy-6-methyloxan-2-yl]oxymethyl]oxan-2-yl]oxychromen-4-one	Phenylpropanoids and polyketides	Flavonoids	Flavonoid glycosides	C27H30O16	356098	355553	357314	398660	357216	461897	432105	438222	443617	450744	576940	589570	600324	594461	573084	2.04839e-10	1.46004e-09	1.6055	YES
[(1~{R},4~{R},6~{R},14~{R},15~{R},17~{R},21~{R},23~{R},24~{S},25~{E},27~{R},31~{R},33~{S})-10-hydroxy-14-[1-(hydroxymethyl)cyclopentyl]-21-[(2~{S})-2-hydroxypropyl]-2,39-dioxo-spiro[3,12-dioxa-38-azaoctacyclo[29.6.2.1^{7,11}.0^{1,33}.0^{4,24}.0^{6,17}.0^{27,31}.0^{15,40}]tetraconta-7(40),8,10,25-tetraen-18-yne-5,4'-piperidine]-23-yl] acetate	Organic acids and derivatives	Peptidomimetics	Hybrid peptides	C52H70N2O9	125960	117758	167967	123383	122970	176321	172906	142581	124541	177204	397752	302502	369850	354422	338326	1.78209e-07	5.22893e-07	1.6052	YES
Icosalide A2	Organic acids and derivatives	Peptidomimetics	Depsipeptides	C36H64N4O10	536411	591789	580556	554687	516390	527564	546617	514695	569998	477247	762798	768517	765715	723756	710194	6.12936e-07	1.58422e-06	1.59732	YES
Quercetin	Phenylpropanoids and polyketides	Flavonoids	Flavones	C15H10O7	469463	507842	529402	489345	541029	375886	333686	375578	335567	338588	336524	353768	349290	338425	335181	4.75959e-08	1.6157e-07	1.59474	YES
NCGC00398295-01	Organic oxygen compounds	Organooxygen compounds	Ethers	C23H23N9O6S	184940	132359	168847	138179	173230	261018	311768	319765	263485	268819	85165.2	86142.1	94083.3	88303.9	90433.8	2.81325e-09	1.36711e-08	1.59356	YES
5-(cyclopentylmethyl)-2-oxa-9??-thia-5,8-diazatricyclo[8.4.0.0³,?]tetradeca-1(14),10,12-triene-9,9-dione	Organic oxygen compounds	Organooxygen compounds	Ethers	C16N2O3S	242268	210772	209609	204225	199986	53763.3	52777.5	54959.3	53341.4	54762.5	135390	136603	110208	110308	131003	1.02191e-11	1.15949e-10	1.59043	YES
minalemine A †	Organic acids and derivatives	Carboxylic acids and derivatives	Amino acids, peptides, and analogues	C29H60N10O3	321745	352656	360365	383595	407601	303947	297969	364038	306350	330576	538434	563469	547406	514222	559582	2.13902e-07	6.14503e-07	1.58795	YES
huazhongilexone	Phenylpropanoids and polyketides	Flavonoids	Flavans	C15H12O6	429110	319399	462717	332555	440784	547336	554327	551602	548866	550867	606476	603475	580583	571610	588294	6.90879e-05	0.000119379	1.58718	YES
PS(18:0/20:4(8Z,11Z,14Z,17Z))	Lipids and lipid-like molecules	Glycerophospholipids	Glycerophosphoserines	C44H78NO10P	609643	464007	483733	602795	678846	757209	684840	831032	716071	789258	566330	624437	615472	553472	683882	0.00444284	0.00592019	1.58652	YES
(3R,5S)-5-(3-cyclopropyl-1,2,4-oxadiazol-5-yl)-1-(1-methylpiperidin-4-yl)pyrrolidin-3-ol	Organoheterocyclic compounds	Piperidines	Aminopiperidines	C15H24N4O2	389701	327796	365702	388934	342646	232350	206198	106100	231042	233846	355092	281783	361525	358354	359527	0.000899479	0.00131474	1.58451	YES
Isoquercitrin	Phenylpropanoids and polyketides	Flavonoids	Flavonoid glycosides	C21H20O12	57437.4	90117.1	56862.9	56690.5	72435.1	71775.8	84944.8	84214.7	65617.2	50970.2	269021	264396	257944	287155	258230	2.36007e-08	8.71288e-08	1.58382	YES
lariciresinol 4-O-glucoside	Lignans, neolignans and related compounds	Lignan glycosides		C26H34O11	242327	253544	268095	231276	245856	403727	390030	419390	379651	398363	390958	441429	400225	382107	396300	2.9319e-09	1.41711e-08	1.58241	YES
5-[5-(heptan-2-yl)-4-(2-hydroxyethyl)cyclohex-2-en-1-yl]-2-[16-(hydroxymethyl)-2,9-dioxatricyclo[11.4.0.0³,?]heptadeca-3,5,7-trien-10-yn-5-yl]-11-methoxy-9-(2-methylpropyl)-2H,3H,4H,5H,6H-phenanthro[2,1-b]pyran-3,8-diol	Phenylpropanoids and polyketides	Flavonoids	O-methylated flavonoids	C53O8	607163	560190	496397	607340	545005	434717	450472	445522	406910	425709	366432	375920	351068	361166	352129	1.37854e-07	4.1787e-07	1.5822	YES
(2R,3S)-2-(3,4-dihydroxyphenyl)-7-hydroxy-3-[(3,4,5-trihydroxyphenyl)carbonyloxy]-3,4-dihydro-2H-1-benzopyran-5-yl 3,4,5-trihydroxybenzoate	Phenylpropanoids and polyketides	Flavonoids	Flavans	C29H22O14	140836	134929	152544	145519	143946	188229	185888	198918	180444	192674	347822	348894	327197	354375	471136	3.81482e-09	1.78881e-08	1.5779	YES
Methyl gallate	Benzenoids	Benzene and substituted derivatives	Benzoic acids and derivatives	C8H8O5	143605	167392	170108	152517	162873	68479.1	62857.6	63383.8	62628.1	61279.4	277344	262685	272626	272503	278544	2.42766e-14	8.34002e-13	1.57778	YES
(5R)-3,5-diethyl-5-[(E,4R)-4-ethyloct-5-enyl]furan-2-one	Organoheterocyclic compounds	Dihydrofurans	Furanones	C18H30O2	256156	248472	244740	262227	246281	247262	206098	229645	205052	229474	38943.5	47087.8	44097	42123.7	41820.4	1.45561e-14	5.44341e-13	1.5767	YES
Sucrose	Organic oxygen compounds	Organooxygen compounds	Carbohydrates and carbohydrate conjugates	C12H22O11	136604	134223	145650	140794	138637	245274	271683	259926	258868	253641	325686	347738	308200	343117	348849	1.09366e-12	1.80364e-11	1.57507	YES
~{N}-[[(1~{R},2~{R},4~{S},5~{R})-5-ethylquinuclidin-2-yl]methyl]-1-(4-phenylphenyl)methanamine	Organoheterocyclic compounds	Quinuclidines	Quinuclidines	C23H30N2	562355	590450	709056	561614	652450	811047	655677	771527	880427	627256	450710	460596	607669	520394	538222	0.00173628	0.0024419	1.57415	YES
Dodecanamide, N-hexyl-	Lipids and lipid-like molecules	Fatty Acyls	Fatty amides	C18H37NO	23390.8	20134.2	20579.7	20420.5	29627.6	182948	170650	156200	190306	203002	132285	146494	168822	153865	148259	5.70281e-12	7.07949e-11	1.57413	YES
12-HYDROXYOCTADECA-9,13-DIENOIC ACID	Lipids and lipid-like molecules	Fatty Acyls	Lineolic acids and derivatives	C18H32O3	459083	396976	391779	492761	400372	330574	341962	359028	346669	324545	158696	220035	218597	230547	217598	6.68468e-07	1.71476e-06	1.5729	YES
Chlorogenic acid	Organic oxygen compounds	Organooxygen compounds	Alcohols and polyols	C16H18O9	107012	116518	110508	112261	105698	116663	117599	117613	119319	120402	322545	314235	294657	310558	302103	1.84201e-15	1.20695e-13	1.5701	YES
(1S,2R,4S,12R,14R)-4-(2,4-dihydroxyphenyl)-8-[2-(2,4-dihydroxyphenyl)ethenyl]-10,18-dihydroxy-3,5,15-trioxahexacyclo[12.7.1.02,4.02,12.06,11.016,21]docosa-6,8,10,16(21),17,19-hexaen-13-one	Phenylpropanoids and polyketides	Flavonoids	Hydroxyflavonoids	C33H24O10	225865	231784	241223	240348	238232	406009	362995	379523	393578	368252	247028	237756	228919	237947	230569	5.54095e-11	4.82062e-10	1.57007	YES
2-[(1~{R},4~{R},7~{R},9~{S},11~{S},18~{S},19~{R},20~{S},24~{S},25~{R},27~{S},28~{R},29~{R},32~{S},33~{R},40~{S})-9-amino-4,20,25-trihydroxy-27-imidazol-1-yl-7,24-dimethyl-6,10,23-triazadecacyclo[31.10.1.1^{7,11}.1^{13,17}.0^{1,40}.0^{18,35}.0^{19,32}.0^{20,29}.0^{23,28}.0^{34,39}]hexatetraconta-13(45),14,16,34,36,38-hexaen-4-yl]acetic acid	Lignans, neolignans and related compounds	Aryltetralin lignans	Aryltetralin lignans	C50H68N6O5	449110	425097	391950	305558	388714	282736	199839	265181	202552	297733	181419	181329	235866	170986	228947	8.86228e-05	0.000150349	1.56959	YES
Glutamine	Organic acids and derivatives	Carboxylic acids and derivatives	Amino acids, peptides, and analogues	C5H10N2O3	267136	272075	279814	265395	264358	142629	150838	160766	159264	150129	81528.7	77500.6	76803.9	80901.4	78096.7	3.17185e-15	1.79327e-13	1.56482	YES
methyl 4,6-di-o-galloyl-Β-d-glucopyranoside	Phenylpropanoids and polyketides	Flavonoids	Flavonoid glycosides	C38H36O18	120985	121222	112971	113586	109353	79148.1	89963.8	79677	78013.9	73545.4	293801	286621	260938	284890	312431	1.46436e-12	2.27447e-11	1.56174	YES
Theaflavonin	Phenylpropanoids and polyketides	Tannins	Complex tannins	C43H36O24	165776	182213	176664	174472	170929	173201	229914	191213	237920	169671	355650	377833	366502	371681	474037	2.41164e-07	6.8526e-07	1.55902	YES
N-[4-[[(3S,10S)-3-(2-amino-2-oxoethyl)-10-[(5-bromo-1H-indol-3-yl)methyl]-13-hydroxy-2,5,9,12-tetraoxo-1,4,8,11-tetrazacyclotetradec-6-yl]amino]-4-oxobutyl]-4-chloro-1-methylpyrrole-2-carboxamide	Organic acids and derivatives	Peptidomimetics	Hybrid peptides	C31H37BrClN9O8	344193	313172	254008	275449	245639	501440	396633	427035	407873	429591	469301	441239	489220	444870	464718	1.10903e-05	2.21448e-05	1.55892	YES
N-[3-[6-[[2-benzamido-3-(1,3-benzodioxol-5-yl)prop-2-enoyl]amino]hexylamino]-1-(1,3-benzodioxol-5-yl)-3-oxoprop-1-en-2-yl]benzamide	Benzenoids	Benzene and substituted derivatives	Benzoic acids and derivatives	C40H38N4O8	415875	351357	373885	417923	347163	264828	251495	259977	230585	249309	457049	457324	421129	423308	411037	5.22404e-08	1.75507e-07	1.55466	YES
(4aR,5S,7R,8aR)-1,7-dimethyl-5-[[(2S)-piperidin-2-yl]methyl]-3,4,4a,5,6,7,8,8a-octahydro-2H-quinoline	Organoheterocyclic compounds	Quinolidines	Quinolidines	C17H32N2	15554.6	8579.54	8598.89	15019.1	12933.5	164146	153575	153894	161420	167479	137619	140307	134047	133876	131086	1.84498e-11	1.91344e-10	1.54997	YES
CID 124902219	Phenylpropanoids and polyketides	Coumarins and derivatives	Coumarin glycosides	C37H30O14S	316851	304250	320657	347302	311699	556517	457628	478091	421824	515087	471238	444424	415571	395604	417475	7.78404e-06	1.59635e-05	1.54782	YES
26-[(6-carboxy-3,4,5-trihydroxyoxan-2-yl)oxy]-32-[2-(4-ethyl-1H-pyrrol-3-yl)ethyl]-9-(methoxymethyl)-11,27,27,31-tetramethyl-18-oxo-17-azanonacyclo[22.7.1.0¹,²¹.0?,¹?.0?,¹?.0?,³¹.0?,¹?.0¹¹,¹?.0²?,³²]dotriaconta-3,13,20,22-tetraene-8-carboxylic acid	Lipids and lipid-like molecules	Prenol lipids	Triterpenoids	C52N2O11	87532.7	108813	102308	88965.6	86675.2	148359	104327	154215	146635	96561.1	477952	243301	223946	262307	449769	1.79955e-05	3.45925e-05	1.5455	YES
cinnamacrin-C	Organic acids and derivatives	Carboxylic acids and derivatives	Tetracarboxylic acids and derivatives	C34H46O8	294746	295666	315292	304367	300287	354521	343687	356996	333589	326837	135008	143278	142586	140239	138232	1.08287e-14	4.40571e-13	1.54537	YES
[(2S,3R)-2-[2-[6-[(2S,3R)-5,7-dihydroxy-3-(3,4,5-trihydroxybenzoyl)oxy-3,4-dihydro-2H-chromen-2-yl]-2,3,4-trihydroxyphenyl]-4,5-dihydroxyphenyl]-5,7-dihydroxy-3,4-dihydro-2H-chromen-3-yl] 3,4,5-trihydroxybenzoate	Phenylpropanoids and polyketides	Flavonoids	Flavans	C44H34O21	201810	212967	217377	196562	196144	262321	259280	279456	269550	241212	407155	388074	409379	426454	411774	6.95029e-11	5.81963e-10	1.54078	YES
Phosphatidylethanolamine lyso 18:2	Lipids and lipid-like molecules	Glycerophospholipids	Glycerophosphoethanolamines	C23H44NO7P	614188	601976	580337	626950	586449	457570	452544	448671	449737	462464	546843	559510	564909	567774	557950	2.69306e-10	1.82626e-09	1.53605	YES
Duclauxamide C	Benzenoids	Dibenzocycloheptenes	Dibenzocycloheptenes	C33H27NO11	114156	132854	113646	143833	105289	192770	163784	205142	149539	178616	328678	368105	305950	314808	316509	3.28874e-08	1.16626e-07	1.53498	YES
Adenosine monophosphate	Nucleosides, nucleotides, and analogues	Purine nucleotides	Purine ribonucleotides	C10H14N5O7P	281073	220399	217191	254178	269006	110895	121781	110193	114298	95024.6	94500.7	100921	82340.7	90382.8	105704	8.17048e-09	3.4576e-08	1.53497	YES
PI 38:6	Lipids and lipid-like molecules	Glycerophospholipids	Glycerophosphoinositols	C47H79O13P	56244	57154.1	58087.4	58624.8	56868.3	61086.6	58948.6	68596.6	51126.7	55499.8	241493	238683	250004	247091	247225	1.49356e-13	3.60422e-12	1.53374	YES
methyl (1R,2R,3S,3aR,8bS)-1-acetyloxy-8b-hydroxy-6,8-dimethoxy-3a-(4-methoxyphenyl)-3-phenyl-2,3-dihydro-1H-cyclopenta[b][1]benzofuran-2-carboxylate	Organoheterocyclic compounds	Benzofurans	Flavaglines	C30H30O9	83952.2	82681.5	94941.3	79929.6	79981.1	212744	232364	227382	240054	231356	207079	227565	196604	233445	248772	5.23317e-11	4.59831e-10	1.53294	YES
STL523218	Organoheterocyclic compounds	Benzazepines	Benzazepines	C24H25BrN2O5	94901.5	116947	119835	99850	116399	133725	136568	141778	143278	134257	299960	310998	299320	312037	313395	2.47332e-11	2.44465e-10	1.5324	YES
pca	Organic acids and derivatives	Carboxylic acids and derivatives	Amino acids, peptides, and analogues	C5H7NO3	340254	356072	330435	329107	366529	232978	258409	261894	220886	220311	152823	153820	134490	153276	150423	4.26097e-10	2.69898e-09	1.53143	YES
rosiridin	Lipids and lipid-like molecules	Prenol lipids	Terpene glycosides	C16H28O7	292876	275117	283430	283440	264313	154870	86926.3	88466.4	159799	166099	207074	215873	213877	211648	212615	9.37341e-05	0.000158125	1.53108	YES
5-methyl-7-propyl-spiro[1,3-diazatricyclo[3.3.1.1^{3,7}]decane-2,1'-cyclohexane]-6-one	Organoheterocyclic compounds	Piperidines	Piperidinones	C17H28N2O	165643	158060	150348	171764	144247	46224.5	47032.8	43660.5	44816.4	44878.2	217752	227886	229060	225367	231394	2.07432e-15	1.30631e-13	1.52956	YES
N-[(10S)-3,4,5-trimethoxy-13-oxo-14-[(1R,4R)-4,6,6-trimethyl-2-azabicyclo[2.2.1]heptan-2-yl]tricyclo[9.5.0.0²,⁷]hexadeca-1(16),2,4,6,11,14-hexaen-10-yl]acetamide	Hydrocarbon derivatives	Tropones	Tropones	C30H38N2O5	250095	267418	251451	259268	246893	120644	117274	125539	122252	119937	102963	107789	105201	104288	103731	1.74657e-15	1.16761e-13	1.52601	YES
ginsenoside ic	Lipids and lipid-like molecules	Prenol lipids	Triterpenoids	C42H70O12	162255	194780	170536	189636	181775	309335	319219	351135	358062	264620	226539	175380	177356	162982	161304	3.73312e-06	8.14453e-06	1.52565	YES
Epicoccin E	Organic acids and derivatives	Carboxylic acids and derivatives	Amino acids, peptides, and analogues	C18H18N2O7S2	68257.7	69418.7	76117.2	68841.7	75427.9	211227	218980	216548	211969	224043	119535	106911	111171	109933	113868	8.37877e-14	2.30918e-12	1.52564	YES
4,12,44-trihydroxy-35-imino-14-oxa-18,26,32,34,36-pentaazaoctacyclo[19.16.4.2¹,²?.1?,¹³.1¹?,¹?.1²?,³².0?,??.0²?,³?]hexatetraconta-9(46),10,12-trien-22,38-diyn-6-yl acetate	Organic oxygen compounds	Organooxygen compounds	Ethers	C42N6O6	97996.5	89028.5	93400.5	103993	94064	76325.6	76569.4	8643.58	67529.6	75101.2	266973	268549	253073	250923	257564	0.00155345	0.00220072	1.52561	YES
L-Tryptophan	Organoheterocyclic compounds	Indoles and derivatives	Indolyl carboxylic acids and derivatives	C11H12N2O2	504375	469923	473637	472856	452983	333206	316842	325426	339562	335291	446642	439745	446500	430928	424832	6.28322e-10	3.72253e-09	1.52321	YES
3-(3-chloroprop-1-ynyl)isochromen-1-one	Phenylpropanoids and polyketides	Isocoumarins and derivatives	Isocoumarins and derivatives	C12H7ClO2	615036	750179	823083	681713	768024	813767	835359	820707	840933	841994	606627	580064	633077	565987	684168	0.000211365	0.000338444	1.52299	YES
(8R,15S)-15-acetoxy-4,11,14-trihydroxy-6,9-dimethyl-3,7-dioxo-7,8-dihydro-3H-8r,14bc-methano-naphtho[1',2':6,7]cyclohepta[de]isochromene-12,13-dicarboxylic acid anhydride|(8S,16S)-16-acetoxy-4,11,15-trihydroxy-6,9-dimethyl-8H-8r,15bc-methano-benzo[de]cyclohepta[1,2-g;3,4,5-d'e']diisochromene-3,7,12,14-tetraone|Xenoclauxin	Benzenoids	Dibenzocycloheptenes		C28H18O11	169471	162380	163608	178817	165435	280941	278656	296144	269142	253890	328737	351942	358918	352838	358075	2.3606e-11	2.35679e-10	1.52282	YES
3a,7,8-trihydroxy-1-{10-hydroxy-8-[3-(1H-imidazol-1-yl)-1-methylcycloheptyl]tetracyclo[7.7.1.0²,?.0¹³,¹?]heptadeca-1(17),7-dien-11-yl}-9a,11a-dimethyl-1H,2H,3H,3aH,5H,5aH,6H,7H,8H,9H,9aH,9bH,10H,11H,11aH-cyclopenta[a]phenanthren-5-one	Lipids and lipid-like molecules	Prenol lipids	Triterpenoids	C47N2O5	337983	492880	375230	413711	465285	541777	460683	527130	1.02769e+06	536409	402682	335792	396640	397686	352664	0.0116911	0.0147203	1.5217	YES
15'-amino-14'-(hydroxymethyl)-9',9'-dimethyl-4-(2-methylpropyl)-8'-oxaspiro[cyclopentane-1,4'-heptacyclo[17.6.2.1²,?.1?,¹¹.0?,¹?.0¹?,¹?.0²?,²?]nonacosane]-20',22',24',26'-tetraen-17'-yn-22'-ol	Benzenoids	Naphthalenes		C39NO3	633592	590218	578320	628386	575663	844762	812591	801192	795690	835224	556144	563796	1.01588e+06	993297	1.00732e+06	0.0430702	0.05058	1.52055	YES
Acid Chrome Orange GR	Organoheterocyclic compounds	Azobenzenes	Azobenzenes	C19H14N4O6S	652846	721015	755065	681342	696948	588047	567014	570950	570602	586172	758296	775619	737333	735714	738605	2.1361e-07	6.13842e-07	1.51588	YES
12-hydroxydodec-3-enoic acid	Organic acids and derivatives	Hydroxy acids and derivatives	Medium-chain hydroxy acids and derivatives	C12H22O3	209545	201062	211433	202750	206172	147076	150767	151883	148984	147729	348756	351965	357687	336311	339956	4.84586e-16	4.35863e-14	1.51478	YES
Phosphatidylethanolamine 20:3-22:6	Lipids and lipid-like molecules	Glycerophospholipids	Glycerophosphoethanolamines	C47H76NO8P	360531	228598	336532	267354	237712	177971	124781	93786.1	150099	194069	108854	138186	138563	142186	150361	0.000274156	0.000431583	1.51465	YES
7,8,9,12,13,14,17,18,19,24,29-Undecahydroxy-23-(hydroxymethyl)-3,22,25-trioxahexacyclo[13.9.3.12,6.116,20.05,10.011,27]nonacosa-5(10),6,8,11,13,15(27),16(28),17,19-nonaene-4,21,26-trione	Phenylpropanoids and polyketides	Tannins	Hydrolyzable tannins	C27O18	76100	63752.3	78579.2	81313.4	78347	17798.5	16325.4	15327.2	11713.1	17312.5	213551	217196	212172	211295	208629	4.04974e-13	7.99762e-12	1.51328	YES
Compound NP-005280	Lipids and lipid-like molecules	Saccharolipids	Saccharolipids	C41H66O14	65990.8	71966.2	74593.1	68037.5	73498.5	50534.4	53866.7	54963.2	57080	52309.6	266537	258668	219631	233527	236331	1.05644e-13	2.76976e-12	1.51287	YES
PI(18:0/9-HODE)	Lipids and lipid-like molecules	Glycerophospholipids	Glycerophosphoinositols	C45H83O14P	248688	493485	247975	270549	254008	148531	148502	174492	156497	145099	96845.4	86865.4	89003.9	101127	95428.1	1.58359e-06	3.73137e-06	1.5119	YES
N-(1-Deoxy-1-fructosyl)isoleucine	Organic acids and derivatives	Carboxylic acids and derivatives	Amino acids, peptides, and analogues	C12H23NO7	390953	333882	299776	355154	325346	266161	270664	273855	247271	291434	139165	140310	147441	145495	134730	4.46805e-10	2.79437e-09	1.51031	YES
Afzelechin	Phenylpropanoids and polyketides	Flavonoids	Flavans	C15H14O5	251814	260379	270168	261948	252873	119919	114431	119713	113155	122219	231077	223512	221417	222106	213688	5.3399e-14	1.63065e-12	1.50844	YES
4-(4-PENTYLCYCLOHEXYL)PHENYL DODECANOATE	Benzenoids	Phenol esters	Phenol esters	C29H48O2	388664	208108	282802	309033	228630	564539	423045	488465	464907	268216	223391	251211	290671	277671	242577	0.00723603	0.00937084	1.50782	YES
Phosphatidylinositol alkyl 16:1-22:6	Lipids and lipid-like molecules	Glycerophospholipids	Glycerophosphoinositols	C47H79O12P	361605	379349	376102	373500	361570	348647	355462	363035	333965	344701	579663	498409	566030	571660	491252	2.43011e-08	8.93477e-08	1.50524	YES
8-C-Methylquercetagetin 3,6,3'-trimethyl ether	Phenylpropanoids and polyketides	Flavonoids	O-methylated flavonoids	C19H18O8	288342	228201	236716	272111	217482	259561	280394	286957	264932	286589	88868.6	83885	81423.8	76481.8	81133.6	2.5735e-11	2.53355e-10	1.5039	YES
10-(acetyloxy)-4,18,23-trihydroxy-5,17-dimethoxy-25-[(1E)-2-phenylethenyl]hexacyclo[12.10.2.0²,?.0?,²?.0¹?,²?.0²²,²?]hexacosa-2(7),3,5,15,17,19-hexaen-12-yl 3-(3-hydroxy-4-phenylbutyl)-2-(6-hydroxy-8-phenylnaphthalen-2-yl)spiro[4.4]nonane-2-carboxylate	Benzenoids	Phenanthrenes and derivatives		C74O11	20374.4	23352.8	22747.4	20933.1	22776.2	131501	180466	135333	182173	181227	20828.9	21888	21468	21790.9	21966.5	8.11046e-13	1.40288e-11	1.50363	YES
(2S,3R,5S)-2-[(1R,13R)-2,9-dioxatricyclo[11.4.0.03,8]heptadeca-3(8),4,6-trien-10-yn-5-yl]-5-[(1S,4S,5S)-5-[(2S)-heptan-2-yl]-4-(2-hydroxyethyl)cyclohex-2-en-1-yl]-11-methoxy-9-(2-methylpropyl)-3,4,5,6-tetrahydro-2H-naphtho[2,1-f]chromene-3,8-diol	Phenylpropanoids and polyketides	Flavonoids	O-methylated flavonoids	C52H66O7	181034	183969	174620	180592	163700	184485	182859	215778	189584	176941	414753	350396	377652	374673	302718	2.09006e-08	7.82423e-08	1.5031	YES
[[diphenylphosphorylmethoxymethyl(methyl)phosphoryl]methoxymethyl-phenylphosphoryl]benzene	Benzenoids	Benzene and substituted derivatives	Phenylphosphines and derivatives	C29H31O5P3	255640	273524	252990	299859	341374	362746	360683	352786	192889	366537	471567	594128	466145	488299	490496	0.000972742	0.00141555	1.50095	YES
DG(18:1(9Z)/18:1(9Z)/0:0)	Lipids and lipid-like molecules	Glycerolipids	Diradylglycerols	C39H72O5	681398	614877	401512	434756	415699	638198	428781	596894	640141	664427	409453	250423	401156	361451	265299	0.00420419	0.00561883	1.5005	YES
(3R,5R,9R,10R,11S,13R,14S,17S)-17-[(2R,4R)-2-[(2S,3S)-3-[(2R,3S)-5-(2-aminopyridin-4-yl)-2-hydroxy-3-(hydroxymethyl)-3-methylpentan-2-yl]oxiran-2-yl]-4-methyloxan-2-yl]-3,14-dihydroxy-10,13-dimethyl-11-(2-phenylethyl)spiro[2,3,4,5,9,11,12,15,16,17-decahydrocyclopenta[a]phenanthrene-1,1'-cyclopentane]-6-one	Lipids and lipid-like molecules	Steroids and steroid derivatives	Bile acids, alcohols and derivatives	C51H72N2O7	174743	186158	177441	187985	179878	323526	326870	327529	310532	319514	275020	272147	257563	265292	267978	8.08144e-13	1.40277e-11	1.50012	YES
N'-[2-(2-benzofuran-4-yl)ethyl]-N-[(6Z)-12-{3-[2-(1,3-dihydroxycyclohexyl)ethyl]-4',12'-dimethyl-9'-methylidene-5'-oxaspiro[cyclopentane-1,7'-tricyclo[8.2.0.0?,?]dodecan]-12'-yl}-7-(methylamino)-3,4-dithia-6,8-diazabicyclo[8.2.1]tridec-6-en-9-yl]guanidine	Organoheterocyclic compounds	Isobenzofurans		C47N6O4S2	221834	183409	220977	225814	171601	66615.7	74744.4	81744.2	91019.3	90888.5	48553.4	62975.4	49295.6	47815.7	48553.2	2.61162e-09	1.28426e-08	1.49669	YES
Herniariasaponin 2	Organic oxygen compounds	Organooxygen compounds	Carbohydrates and carbohydrate conjugates	C56H88O26	321365	262891	275476	296329	247454	164882	162782	157855	156491	158530	303203	327110	375684	366137	289284	5.87786e-08	1.94957e-07	1.49407	YES
N-(1,3-dihydroxyoctadeca-4,8,10-trien-2-yl)hexadecanamide	Lipids and lipid-like molecules	Sphingolipids	Ceramides	C34NO3	714052	520755	771200	711449	791440	897100	702366	732540	558535	628911	454134	475622	422999	543112	501443	0.00255891	0.00352077	1.49374	YES
Myrtucommulone H	Organic oxygen compounds	Organooxygen compounds	Carbonyl compounds	C41H58O10	167678	173231	171518	173483	176979	104528	106105	109489	106830	108133	295836	297679	291181	309915	295618	4.67605e-17	7.59956e-15	1.49363	YES
N-{2-[(6-{[4-(1-hydroxycyclohexyl)-1H-1,2,3-triazol-1-yl]methyl}-1-azabicyclo[2.2.2]octan-3-yl)formamido]ethyl}acetamide	Organoheterocyclic compounds	Piperidines	Piperidinecarboxylic acids and derivatives	C21N6O3	280713	315194	293952	310676	293458	215791	218047	216879	217526	213471	389814	408873	410596	419459	390016	6.51367e-12	7.97602e-11	1.49122	YES
21,23-dihydroxy-5,8,11,14-tetramethyl-27-propyl-24-oxaheptacyclo[15.8.1.1¹,²³.0?,¹?.0?,¹?.0?,¹³.0²¹,²?]heptacos-19-ene-11-carboxylic acid	Lipids and lipid-like molecules	Prenol lipids	Triterpenoids	C34O5	56630.2	49829.9	49330	54370.4	50700.2	159778	151167	153365	151544	167533	224317	235553	226430	221131	230910	5.32861e-15	2.58606e-13	1.48942	YES
(3S,6S,9S,12R,13R,16S,19S)-6-benzyl-16-[(2S)-butan-2-yl]-13-butyl-7,12,17-trimethyl-3,9-di(propan-2-yl)-4,14-dioxa-1,7,10,17-tetrazabicyclo[17.3.0]docosane-2,5,8,11,15,18-hexone	Organic acids and derivatives	Peptidomimetics	Depsipeptides	C40H62N4O8	137205	136388	112217	140936	148152	133264	139137	144604	134340	133972	324817	278011	316762	321348	326989	5.1549e-10	3.14295e-09	1.48899	YES
(2R,3R,4S,5S,6R)-2-[[(1S,2S,4S,6R,7R)-6,7-dihydroxy-1,3,3-trimethyl-2-bicyclo[2.2.1]heptanyl]oxy]-6-(hydroxymethyl)oxane-3,4,5-triol	Lipids and lipid-like molecules	Prenol lipids	Terpene glycosides	C16H28O8	195898	207534	207913	195419	187552	66332.7	63042.2	62204	64990.5	61905.2	86217.1	89923.3	92113.9	85245	87583.5	7.52569e-15	3.33613e-13	1.48522	YES
[(2R,3S,6R)-3,5-dihydroxy-2-(hydroxymethyl)-6-[(2S,3R)-3-hydroxy-2-(octadec-9-enoylamino)octadec-4-enoxy]oxan-4-yl] hydrogen sulfate	Lipids and lipid-like molecules	Sphingolipids	Glycosphingolipids	C42H79NO11S	427033	370545	414318	397814	411227	296972	305355	327965	286407	333089	239399	205956	207536	234527	215703	1.41453e-08	5.56253e-08	1.48389	YES
3-hydroxy-10,11-dimethyl-11-({N'-[2-(methylamino)ethyl]carbamimidamido}methyl)tricyclo[5.3.1.0¹,?]undec-4-ene-4-carboxylic acid	Lipids and lipid-like molecules	Prenol lipids	Sesquiterpenoids	C19N4O3	177462	173963	151203	189445	149727	42921.4	45114.7	38937.5	43432.7	48455.2	21228.6	24549.7	25508.1	23608.8	22442.3	4.50354e-13	8.70274e-12	1.48152	YES
5-methyl-4-(propan-2-yl)-3,6-dihydro-2H-thiopyran	Organoheterocyclic compounds	Thiopyrans	Thiopyrans	C9H16S	669706	715133	713798	699348	718137	614441	600065	621284	606963	620454	527853	544166	507748	509969	503282	1.91177e-09	9.75506e-09	1.47814	YES
dichotellide E	Lipids and lipid-like molecules	Prenol lipids	Terpene lactones	C28H36ClIO12	10928.9	10509.7	10037	10168.1	10687.2	17410.8	23632.3	19606.6	19569.2	21061.3	161991	192610	176069	200855	217437	1.02462e-14	4.22398e-13	1.47419	YES
2,9-bis(hydroxymethyl)-2,6a,6b,9,12a-pentamethyl-11-({4-[(methylamino)methyl]phenyl}methoxy)-12-[(5-oxopyrrolidin-3-yl)methyl]-10-[(3,4,5-trihydroxyoxan-2-yl)oxy]-1,2,3,4,4a,5,6,6a,6b,7,8,8a,9,10,11,12,12a,12b,13,14b-icosahydropicene-4a-carboxylic acid	Lipids and lipid-like molecules	Prenol lipids	Triterpenoids	C49N2O11	176812	178578	162763	176953	173812	115041	123450	126238	108217	103684	340285	297523	321427	312231	253925	1.50571e-09	7.93264e-09	1.47338	YES
N-{11-[(4-fluorophenyl)methyl]-6-oxo-7,11-diazatricyclo[7.3.1.0²,?]trideca-2,4-dien-5-yl}thiophene-2-sulfonamide	Alkaloids and derivatives	Lupin alkaloids	Cytisine and derivatives	C22FN3O3S2	151524	158992	160607	161098	147761	283946	286286	303019	286291	297421	204579	210996	212743	203223	200076	3.06726e-12	4.22666e-11	1.47091	YES
Unguisin B	Organic Polymers	Polypeptides	Polypeptides	C37H56N8O7	169297	179482	174221	173388	170664	105856	103397	107930	146992	141178	312758	308323	303793	307625	301631	1.64436e-08	6.35768e-08	1.46894	YES
Buxaminol A	Lipids and lipid-like molecules	Prenol lipids	Triterpenoids	C28H48N2O	456926	635563	951295	501199	595480	1.11883e+06	490252	558184	522054	836547	409381	336155	430607	308061	526377	0.0313275	0.0373754	1.46698	YES
pyrrolo[3,2-e]oxazin-5-amine	Organoheterocyclic compounds	Heteroaromatic compounds	Heteroaromatic compounds	C6H5N3O	249756	240220	258494	313884	254687	143350	145969	131872	145329	142383	131101	113657	92640.4	112170	110920	2.48591e-08	9.12976e-08	1.46677	YES
Cosmosiin	Phenylpropanoids and polyketides	Flavonoids	Flavonoid glycosides	C21H20O10	176876	175212	120593	122077	162889	306887	297117	321576	219849	194582	261410	295985	520391	287592	584922	0.000795659	0.00117112	1.46658	YES
(3E,5E,7R)-7-hydroxy-1-[(1R,4R,6S)-4-hydroxy-2,2,6-trimethyl-7-oxabicyclo[4.1.0]heptan-1-yl]-3-methylocta-3,5-dien-2-one	Lipids and lipid-like molecules	Prenol lipids	Sesquiterpenoids	C18H28O4	274241	237536	266984	241616	548379	191365	188430	190888	189401	192567	97921.5	100066	100980	100143	95658	6.86034e-06	1.42209e-05	1.46393	YES
1-bromo-3-(5-bromo-4,4,7a-trimethyl-2,3,3a,5,6,7-hexahydro-1-benzofuran-2-yl)butane-2,3-diol	Organoheterocyclic compounds	Tetrahydrofurans	Tetrahydrofurans	C15H26Br2O3	315912	251664	266782	311309	258381	208039	213161	194566	182098	181614	382833	415381	344944	375427	382977	1.3663e-07	4.14921e-07	1.46307	YES
(8S,9aS)-8-[cyclohexylmethyl(methyl)amino]-1'-(2-methylpropyl)spiro[2,4,7,8,9,9a-hexahydropyrrolo[1,2-a][1,4]diazepine-3,4'-piperidine]-1,5-dione	Organoheterocyclic compounds	Azaspirodecane derivatives	Azaspirodecane derivatives	C24H42N4O2	203802	192974	181404	191679	191605	245298	282903	262261	241608	258775	340224	395954	360973	389400	431718	7.88858e-09	3.35409e-08	1.46241	YES
11-{[3-(4-fluorobenzoyl)-5-hydroxy-1-benzofuran-4-yl]methyl}-7,11-diazatricyclo[7.3.1.0²,?]trideca-2,4-dien-6-one	Alkaloids and derivatives	Lupin alkaloids	Cytisine and derivatives	C27FN2O4	242006	246716	252663	238751	235085	119714	135768	133777	131127	116495	96703.8	91396.5	88705.1	92532.5	90686.2	1.47814e-12	2.28511e-11	1.4591	YES
menaquinol-6	Lipids and lipid-like molecules	Prenol lipids	Polyprenylphenols	C41H58O2	27132.8	28869.8	26963.9	29377.6	25120.4	157869	154230	159908	157560	102051	7856.26	3842.13	6060.84	2846.91	3252.99	5.8105e-10	3.47683e-09	1.4586	YES
(1S,2S,4S,6R,7S,8R,9S,10R,12S,13R,14S,15R,16R)-7,9,13-trimethyl-5'-methylidene-16-[(2R,3R,4S,5R,6R)-3,4,5-trihydroxy-6-(hydroxymethyl)oxan-2-yl]oxyspiro[5-oxapentacyclo[10.8.0.02,9.04,8.013,18]icos-18-ene-6,2'-oxane]-10,14,15-triol	Lipids and lipid-like molecules	Steroids and steroid derivatives	Hydroxysteroids	C33H50O11	70381.9	69185.1	66369.8	70219.5	66175.2	134707	137375	134791	134790	138535	238851	247530	261939	253653	244058	1.28494e-16	1.65106e-14	1.45543	YES
[(1R,2R,6S,7S,8R,10S,11S,12R,14S,16S,17R,18R)-6,7-dihydroxy-8-(hydroxymethyl)-4,18-dimethyl-5-oxo-14-phenyl-16-prop-1-en-2-yl-9,13,15,19-tetraoxahexacyclo[12.4.1.01,11.02,6.08,10.012,16]nonadec-3-en-17-yl] (E)-heptadec-2-enoate	Lipids and lipid-like molecules	Prenol lipids	Diterpenoids	C44H60O10	417881	410315	417752	427692	397851	284226	285891	287427	268264	273492	329454	341328	335849	338028	333836	4.19424e-11	3.77596e-10	1.45539	YES
SCHEMBL8083466	Lipids and lipid-like molecules	Fatty Acyls	Eicosanoids	C16H28O3	93644.9	121150	100944	126963	116375	225840	226136	227758	225169	232253	77229.5	81366.2	81565.9	77260.7	80723.8	1.7318e-10	1.26641e-09	1.45481	YES
4,12-dihydroxy-6-(hydroxymethyl)-9'-imino-5'-pentyl-2-oxa-3',8',10',12',23-pentaazaspiro[tetracyclo[20.3.1.1³,?.0?,¹?]heptacosane-15,6'-tricyclo[10.3.1.1³,¹?]heptadecane]-3,5,7(27)-trien-16-yn-10-yl acetate	Organic oxygen compounds	Organooxygen compounds	Ethers	C45N6O6	191274	176352	272127	199490	218091	127011	125657	125785	118666	175066	375287	297673	302922	324676	317711	1.71873e-06	4.02583e-06	1.4547	YES
9-methylpurine-6,8-dione	Organoheterocyclic compounds	Imidazopyrimidines	Purines and purine derivatives	C6H4N4O2	95866.7	103685	97731.2	106679	98312.5	74672.5	75145.5	75990.1	73955.1	75829.5	221457	344247	278609	232396	226009	1.80601e-09	9.24402e-09	1.45313	YES
(2-aminoethoxy)({2-[(7Z,10Z,13Z,16Z)-docosa-7,10,13,16-tetraenoyloxy]-3-[(9Z)-tetradec-9-enoyloxy]propoxy})phosphinic acid	Lipids and lipid-like molecules	Glycerophospholipids	Glycerophosphoethanolamines	C41NO8P	210551	543026	293131	203799	430251	211604	250916	265734	186653	165381	111988	91155.6	88736.6	95725.7	88609.9	7.24017e-05	0.000124668	1.45255	YES
3-methyltridecanoic acid	Lipids and lipid-like molecules	Fatty Acyls	Fatty acids and conjugates	C14H28O2	946647	1.43838e+06	1.15361e+06	1.17516e+06	1.14858e+06	965989	1.32616e+06	1.13954e+06	1.3888e+06	1.08262e+06	824772	997517	920574	907372	938734	0.0158559	0.0196147	1.45189	YES
3'-AMP	Nucleosides, nucleotides, and analogues	Ribonucleoside 3'-phosphates		C10H14N5O7P	184388	131852	189726	163698	156921	50756.5	53284.2	53466.9	48867	45244.5	18252.8	20920.5	19569.6	17783.9	16612.6	2.02176e-12	2.99112e-11	1.45179	YES
4-Hydroxycinnamic acid	Phenylpropanoids and polyketides	Cinnamic acids and derivatives	Hydroxycinnamic acids and derivatives	C9H8O3	295072	300157	309579	320669	281547	207173	205741	198203	203739	201312	373047	386123	360385	368489	354842	1.86823e-11	1.93148e-10	1.4507	YES
catechins	Phenylpropanoids and polyketides	Flavonoids	Flavans	C15H14O6	60972.6	55537.7	56983.1	65760.9	57912.4	194107	192875	190699	199690	204959	142264	80498.1	85881.7	143862	80980.9	8.70887e-07	2.17315e-06	1.45057	YES
[(1~{S},3~{R},11~{S},12~{R},14~{R},20~{S})-6,17-diisopropylidene-1,3,9,14-tetramethyl-5,10,16-trioxo-20-pentacyclo[10.7.1.0^{2,8}.0^{2,11}.0^{13,19}]icos-8-enyl] acetate	Lipids and lipid-like molecules	Prenol lipids	Sesterterpenoids	C32H42O5	282055	214202	283516	203803	279459	112697	110393	125063	109074	107975	182996	187186	177223	182948	184287	1.37467e-07	4.16953e-07	1.44764	YES
PD057275	Lipids and lipid-like molecules	Glycerophospholipids	Glycerophosphoglycerols	C24H47O9P	279842	303252	300700	304154	290963	290204	283236	297989	274485	272000	123157	125028	123679	123383	120461	1.08787e-14	4.40571e-13	1.44613	YES
bis[(R)-2H-1,3-benzodioxol-5-yl({1-methyl-2-[(1-methyl-2,5-dioxoimidazol-4-yl)amino]imidazol-4-yl})methyl]zinc	Organic acids and derivatives	Carboxylic acids and derivatives	Amino acids, peptides, and analogues	C32H28N10O8Zn	210060	192331	206219	193697	159594	340549	318600	329929	316034	325172	310311	334614	277254	297111	322902	2.31773e-07	6.61618e-07	1.44593	YES
(+/-)-Tangutorine	Organoheterocyclic compounds	Indoles and derivatives	Pyridoindoles	C20H24N2O	326542	345455	344778	341896	331179	243101	240430	246646	240429	240472	171464	162368	172607	174807	174280	3.71508e-14	1.20515e-12	1.44489	YES
(1R,5R,6R,7S,13S,15R,20S,21R)-5,13-bis(3,4-dihydroxyphenyl)-7-[(2R,3R)-2-(3,4-dihydroxyphenyl)-3,5,7-trihydroxy-3,4-dihydro-2H-chromen-8-yl]-4,12,14-trioxapentacyclo[11.7.1.02,11.03,8.015,20]henicosa-2(11),3(8),9,16,18-pentaene-6,9,17,19,21-pentol	Phenylpropanoids and polyketides	Flavonoids	Biflavonoids and polyflavonoids	C45H38O18	107988	104752	109515	94113.7	110877	237080	242197	231349	218309	229735	126308	123037	100076	111539	94085	6.67407e-09	2.89874e-08	1.44452	YES
2-(1H-Indol-2-ylmethyl)-1H-indole	Organoheterocyclic compounds	Indoles and derivatives	Indoles	C17H14N2	234897	236122	230261	249511	231988	202208	234905	217265	212841	199582	61205.8	65236.5	57395.2	61424.2	63225.3	2.27415e-14	7.97889e-13	1.43832	YES
5285-15-4	Organoheterocyclic compounds	Indoles and derivatives	Pyridoindoles	C20H22N2O	237604	228802	232693	231488	223193	131118	167286	169025	168780	168577	53332.4	54307.5	54077.8	54937.6	54528.1	6.1667e-13	1.13197e-11	1.43803	YES
Narcotoline hemiacetal	Organoheterocyclic compounds	Tetrahydroisoquinolines		C21H23NO7	78372.9	76222.3	74757.4	76566.1	80926.9	189793	187493	191433	193017	188661	45584.1	46015.7	48559.6	48137.1	49562.5	4.67635e-17	7.59956e-15	1.43784	YES
(2S,3R,5R,7Z,8S,9S,10R,13R,14R,17S)-10-[2-(6-aminopyridin-3-yl)ethyl]-17-[(1R,2R)-1-[(2R,3S,4S)-4-cyclopentyl-3-methyloxolan-2-yl]-1,2-dihydroxypropan-2-yl]-2,3,14-trihydroxy-7-[(2S)-2-hydroxypropyl]imino-13-methyl-1,2,3,4,5,8,9,11,12,15,16,17-dodecahydrocyclopenta[a]phenanthren-6-one	Lipids and lipid-like molecules	Steroids and steroid derivatives	Bile acids, alcohols and derivatives	C41H63N3O8	101177	89055.4	96334.7	96449.5	96335.2	122837	127702	115351	110150	126555	259450	299395	265485	248366	288204	1.55342e-11	1.6491e-10	1.43494	YES
3-{7-chloro-2'-hydroxy-4,6-dimethoxy-6'-methyl-3,4'-dioxo-3H-spiro[1-benzofuran-2,1'-cyclohexan]-2'-en-3'-yl}-N-[2-(5-methoxy-1H-indol-3-yl)ethyl]-3-(3,4,5-trimethoxyphenyl)propanamide	Lipids and lipid-like molecules	Prenol lipids	Monoterpenoids	C39ClN2O11	134298	125148	131743	133972	129593	253466	249148	268108	262833	267173	210393	204960	212620	204968	219459	4.43175e-13	8.58077e-12	1.43362	YES
irisoid e	Phenylpropanoids and polyketides	Flavonoids	Pyranoflavonoids	C17H10O8	217112	210937	203396	218051	201494	78780.9	77840.5	79257.4	83170.8	82932.8	157620	138280	161528	149942	157134	1.00269e-12	1.68146e-11	1.43182	YES
PE(16:1(9Z)/18:0)	Lipids and lipid-like molecules	Glycerophospholipids	Glycerophosphoethanolamines	C39H76NO8P	134818	198669	209591	160090	213193	102416	149491	170823	105161	104330	356418	295754	307505	320377	288491	1.70351e-05	3.29062e-05	1.43087	YES
baicalin	Phenylpropanoids and polyketides	Flavonoids	Flavonoid glycosides	C21H18O11	103717	110302	114297	104485	102995	154914	164432	84655.9	77289.9	187379	283823	314413	281300	289785	275421	5.48913e-05	9.64301e-05	1.43052	YES
2-[(1~{R},2~{R},4~{R},7~{S},9~{R},11~{S},18~{S},19~{S},20~{S},22~{R},23~{R},25~{R},26~{S},29~{R},32~{R},33~{R},40~{R})-9-amino-2,4,20,25-tetrahydroxy-23-imidazol-1-yl-7,26-dimethyl-6,10,27-triazadecacyclo[31.10.1.1^{7,11}.1^{13,17}.0^{1,40}.0^{18,35}.0^{19,32}.0^{20,29}.0^{22,27}.0^{34,39}]hexatetraconta-13(45),14,16,30,34,36,38-heptaen-4-yl]acetic acid	Lignans, neolignans and related compounds	Aryltetralin lignans	Aryltetralin lignans	C50H66N6O6	157532	147387	145402	163357	89441.8	276576	291142	266032	265820	279699	186863	182851	187735	187992	184865	2.35052e-05	4.42382e-05	1.42962	YES
2-aminobenzoylacetyl-CoA	Lipids and lipid-like molecules	Fatty Acyls	Fatty acyl thioesters	C30H43N8O18P3S	93738.2	104725	73943.3	62174.9	181235	140247	119107	121034	131276	97957.3	338419	318978	322977	329193	147354	0.000534924	0.000807897	1.42913	YES
STL544028	Phenylpropanoids and polyketides	Flavonoids	Hydroxyflavonoids	C31H26N2O8	79662.1	88027.6	68502.2	84657.5	83703.4	139513	104959	136047	126847	109763	325483	125179	283994	321199	327059	3.70894e-05	6.71723e-05	1.4287	YES
6918-07-6	Organic acids and derivatives	Keto acids and derivatives	Medium-chain keto acids and derivatives	C7H8O5	53420.6	54553.6	54214.9	51605.5	51443.1	85871.5	84587.1	90043.7	79060.9	98924.8	182016	264094	175390	293434	274446	8.61896e-09	3.62099e-08	1.42681	YES
(3S,5R,9R,10S,13R,14S,17S)-17-[(2R,4S)-2-[(2S,3S)-3-[(2R,3S)-5-(2-aminopyridin-4-yl)-2-hydroxy-3-(hydroxymethyl)-3-methylpentan-2-yl]oxiran-2-yl]-4-methyloxan-2-yl]-10-cyclopentyl-3,14-dihydroxy-13-methyl-2,3,4,5,9,11,12,15,16,17-decahydro-1H-cyclopenta[a]phenanthren-6-one	Lipids and lipid-like molecules	Steroids and steroid derivatives	Bile acids, alcohols and derivatives	C43H64N2O7	265291	245384	408263	303872	235922	504507	419761	501348	418118	399245	418224	290246	452619	475119	397581	0.00561562	0.00737959	1.42505	YES
(2~{S},3~{R},5~{R},9~{R},10~{R},13~{S},14~{R},17~{S})-17-[(1~{R},2~{R})-2-[(2~{R},3~{S},3~{a}~{S},6~{R},8~{a}~{R})-3-methyl-6-propyl-3,3~{a},4,5,6,7,8,8~{a}-octahydro-2~{H}-cyclohepta[b]furan-2-yl]-1,2-dihydroxy-1-methyl-ethyl]-10-[2-(6-amino-3-pyridyl)ethyl]-13-cyclohexyl-2,3,14-trihydroxy-2,3,4,5,9,11,12,15,16,17-decahydro-1~{H}-cyclopenta[a]phenanthren-6-one	Lipids and lipid-like molecules	Steroids and steroid derivatives	Bile acids, alcohols and derivatives	C46H70N2O7	388826	413447	399335	488725	385359	325433	280753	321560	289283	311551	253621	251939	244244	259836	237670	3.6391e-07	9.90243e-07	1.42461	YES
(1~{R},3~{S},4~{S},5~{R},9~{S},10~{R},11~{R},16~{S},19~{R},23~{R},24~{R},26~{Z},30~{S})-7'-(3-aminopropyl)-26-hydroxy-11,24-dimethyl-spiro[28-oxa-17,23-diazadodecacyclo[37.3.2.1^{9,13}.1^{19,23}.0^{3,30}.0^{5,27}.0^{5,30}.0^{8,31}.0^{10,33}.0^{16,21}.0^{35,40}.0^{17,46}]hexatetraconta-8(31),13(46),14,26,32,35,37,39,41-nonaene-4,3'-isobenzofuran]-1',29-dione	Lipids and lipid-like molecules	Prenol lipids	Sesterterpenoids	C55H59N3O5	113548	154207	186009	118698	132090	113331	132226	112970	98480.7	114360	282382	283251	339638	262750	291476	5.47163e-07	1.42727e-06	1.42189	YES
STL542790	Organic acids and derivatives	Carboxylic acids and derivatives	Amino acids, peptides, and analogues	C28H35N3O7	138060	144136	140709	144349	137097	16984.8	13842.4	16227.8	19780.1	12295.7	108395	111418	97005.6	104337	103834	1.24116e-12	1.99028e-11	1.4172	YES
2-[(Z)-[(8S,9S,10R,13S,14S,17S)-17-acetyl-10,13-dimethyl-1,2,6,7,8,9,11,12,14,15,16,17-dodecahydrocyclopenta[a]phenanthren-3-ylidene]amino]oxy-N-(pyridin-2-ylmethyl)acetamide	Lipids and lipid-like molecules	Steroids and steroid derivatives	Pregnane steroids	C29H39N3O3	198739	215124	206057	217098	203084	87042.4	85813.6	90363.9	83811.6	87761.3	93716.4	97353.9	91714.6	96822	93966	1.29256e-14	4.97611e-13	1.41618	YES
3-{2-[4-(furan-2-carbonyl)piperazin-1-yl]-2-oxoethyl}-2,3,4,5-tetrahydro-1H-1,4-benzodiazepine-2,5-dione	Organoheterocyclic compounds	Benzodiazepines	1,4-benzodiazepines	C20N4O5	135759	134435	141230	145649	128641	10529.6	12577.6	11274.8	10499.8	11855.5	82596.5	84131.9	77074.5	84278.4	77850.9	1.66659e-16	1.963e-14	1.4161	YES
STL551992	Organic acids and derivatives	Carboxylic acids and derivatives	Amino acids, peptides, and analogues	C23H27BrN2O5	373053	364156	380249	381526	367544	269021	264644	352327	254830	310677	470492	497522	459518	455595	457545	2.97053e-06	6.66903e-06	1.41509	YES
1'-[(4-fluorophenyl)methyl]-2-methyl-4-(pyridin-4-ylmethyl)spiro[6H-pyrazolo[1,5-a]pyrimidine-7,4'-piperidine]-5-one	Organoheterocyclic compounds	Piperidines	Benzylpiperidines	C24FN5O	95415.2	89899.5	88195.7	93707	93003.2	15707.1	14912.7	15489.3	15406.6	15304.2	180348	188723	180912	185750	175684	2.22471e-20	7.3371e-17	1.41509	YES
2-(4-chlorophenyl)-5,7-dimethyl-1,3-diazatricyclo[3.3.1.1³,?]decan-6-ol	Benzenoids	Benzene and substituted derivatives	Halobenzenes	C16ClN2O	172242	193660	170458	205735	166775	162832	153464	152107	146828	156620	338210	336653	319433	304294	316839	8.0455e-10	4.60928e-09	1.40968	YES
21-(1-cyclopentylethyl)-16,17,25,28-tetrahydroxy-6-(hydroxymethyl)-5-methyl-12-({[2-(methylamino)ethyl]amino}methyl)-9-oxo-10-oxaheptacyclo[17.8.1.0²,¹?.0?,¹?.0?,¹?.0?,¹¹.0²?,²?]octacosa-7,12-diene-1-carbaldehyde	Lipids and lipid-like molecules	Steroids and steroid derivatives	Steroid lactones	C41N2O8	270912	260456	225874	347366	280928	225545	309161	245042	247380	209576	413754	436618	410081	426547	430938	3.62684e-05	6.578e-05	1.3982	YES
NCGC00401694-01	Organic acids and derivatives	Carboxylic acids and derivatives	Amino acids, peptides, and analogues	C24H30N4O5S	686280	681605	684877	662786	695039	483440	582864	568206	563271	536736	547004	603756	527029	595088	632571	0.000276783	0.000435372	1.39695	YES
pteriatoxin A	Organic acids and derivatives	Carboxylic acids and derivatives	Amino acids, peptides, and analogues	C45H70N2O10S	292493	301841	296196	323007	287424	187555	190947	185954	190461	180532	323231	313997	307350	308972	308576	9.09894e-12	1.05663e-10	1.39641	YES
4-Methyl-2-pentyl-1,3-dioxolane	Organoheterocyclic compounds	Dioxolanes	1,3-dioxolanes	C9H18O2	349658	373104	353928	340755	268687	243311	218553	213456	269208	299916	188833	171956	149363	172430	172966	5.55054e-06	1.1682e-05	1.39351	YES
(10R)-5-hydroxy-10-(6-methoxy-4-oxochromen-3-yl)-3-(4-methoxyphenyl)-9,10-dihydropyrano[2,3-h]chromene-4,8-dione	Phenylpropanoids and polyketides	Isoflavonoids	Pyranoisoflavonoids	C29H20O9	121747	105872	112284	114415	105653	231271	233512	239654	225877	235954	207515	196348	200930	183785	199455	1.62375e-11	1.71273e-10	1.39348	YES
{2,3-bis[(9Z,12Z)-octadeca-9,12-dienoyloxy]propoxy}[(2,3,4,5,6-pentahydroxycyclohexyl)oxy]phosphinic acid	Lipids and lipid-like molecules	Glycerophospholipids	Glycerophosphoinositols	C45O13P	260308	252230	205887	265947	220648	218267	220439	212862	214827	186786	409633	379961	377031	383538	338278	3.84312e-07	1.04089e-06	1.38911	YES
(1R,7S,15R,19R,26S,27R,31R,32R)-7,19,27-tris(3,4-dihydroxyphenyl)-6,8,18,20,28-pentaoxaoctacyclo[17.11.1.17,15.02,17.05,16.09,14.021,30.024,29]dotriaconta-2(17),3,5(16),9,11,13,21(30),22,24(29)-nonaene-3,11,13,23,26,31,32-heptol	Phenylpropanoids and polyketides	Flavonoids	Biflavonoids and polyflavonoids	C45H34O18	122168	76339.1	123797	79819.9	79321.1	110063	158687	112107	103325	106280	264403	265577	260445	256789	265712	1.88234e-06	4.36872e-06	1.38758	YES
N'-[(3Z)-5-bromo-2-oxo-1-({6-oxo-7,11-diazatricyclo[7.3.1.0²,?]trideca-2,4-dien-11-yl}methyl)-2,3-dihydro-1H-indol-3-ylidene]-4-chlorobenzohydrazide	Alkaloids and derivatives	Lupin alkaloids	Cytisine and derivatives	BrC27ClN5O3	140030	151930	136242	165506	138771	200084	209266	198252	201433	196970	305459	331370	298420	321010	301317	2.34827e-10	1.63227e-09	1.38656	YES
(2S,3R,5R,9R,10R,13R,14S,17S)-17-[(1R,2R)-1-[(2R,3R,3aS,6R,8aR)-3-(hydroxymethyl)-6-propyl-3,3a,4,5,6,7,8,8a-octahydro-2H-cyclohepta[b]furan-2-yl]-1,2-dihydroxypropan-2-yl]-10-[2-(6-aminopyridin-3-yl)ethyl]-2,3,14-trihydroxy-13-methyl-2,3,4,5,9,11,12,15,16,17-decahydro-1H-cyclopenta[a]phenanthren-6-one	Lipids and lipid-like molecules	Steroids and steroid derivatives	Bile acids, alcohols and derivatives	C41H62N2O8	412258	515722	460553	409599	448501	367193	339995	444287	366706	321994	565648	549739	551211	543605	539963	4.40869e-05	7.86789e-05	1.38653	YES
[(2R)-1-[2-aminoethoxy(hydroxy)phosphoryl]oxy-3-hydroxypropan-2-yl] octadeca-6,9,12-trienoate	Lipids and lipid-like molecules	Glycerophospholipids	Glycerophosphoethanolamines	C23H42NO7P	282523	276740	269304	285856	264292	162958	156533	157320	154047	153548	179512	191612	187538	182181	186016	1.51194e-12	2.33371e-11	1.38482	YES
(2R,3R,4S,5S,6R)-2-[[(1R,3R,8S,9S,10R,13S,14S,16S,17R)-16-[(2S,3R,4R)-3,4-dihydroxy-4-(hydroxymethyl)oxolan-2-yl]oxy-3-hydroxy-17-[(2S,3S)-3-hydroxy-6-methylheptan-2-yl]-10,13-dimethyl-2,3,4,7,8,9,11,12,14,15,16,17-dodecahydro-1H-cyclopenta[a]phenanthren-1-yl]oxy]-6-(hydroxymethyl)oxane-3,4,5-triol	Lipids and lipid-like molecules	Steroids and steroid derivatives	Steroidal glycosides	C38H64O13	48433	92698.1	92079.5	55971.6	94291	77145.7	90723.6	98282.5	85557.7	101640	247943	254327	233301	223054	224452	1.75254e-06	4.09436e-06	1.38383	YES
1,3-dihydroxypropan-2-yl octadeca-6,9,12-trienoate	Lipids and lipid-like molecules	Glycerolipids	Monoradylglycerols	C21H36O4	261906	240116	238809	250002	220816	278639	286695	256676	256515	274972	580239	381618	382764	380247	396156	1.80767e-05	3.47418e-05	1.38324	YES
Siwanine C	Lipids and lipid-like molecules	Prenol lipids	Diterpenoids	C26H37NO7	266264	268610	278450	278734	265172	170117	136077	136636	165811	131591	172407	239784	177282	175375	177642	4.42558e-06	9.51058e-06	1.38143	YES
Acremoxanthone D	Organoheterocyclic compounds	Benzopyrans	1-benzopyrans	C33H26O13	31112.6	30356.8	23823.1	19003.8	23172.7	5452.57	15280.7	24543.6	17220.8	24567.6	171050	178198	162655	171942	180494	7.0163e-07	1.78962e-06	1.38101	YES
9-[(2-fluorophenyl)methyl]-4-(4-methoxyphenyl)-8H,10H-chromeno[8,7-e][1,3]oxazin-2-one	Phenylpropanoids and polyketides	Neoflavonoids	Neoflavones	C25FNO4	224394	218520	230222	231248	215970	100748	104388	109329	102075	102890	155161	132423	140466	145598	143259	6.97818e-12	8.44036e-11	1.37929	YES
Rectilavendomycin	Phenylpropanoids and polyketides	Macrolides and analogues		C25H36O8	192909	188151	184369	190804	181663	160091	158777	162102	167608	164309	30753	29111.9	29448.7	19349.7	30368.3	6.28637e-12	7.73599e-11	1.3779	YES
(1S,4S,8R,9S,10R,12R)-9-hexyl-10-propyl-5,7-diazatricyclo[6.3.1.04,12]dodec-6-en-6-amine	Organoheterocyclic compounds	Diazanaphthalenes	Benzodiazines	C19H35N3	174743	159744	133571	176481	149572	86555.5	82819.8	87239	78736.3	91206	253165	247729	247833	228472	248158	2.52541e-10	1.73036e-09	1.37416	YES
methyl (1S,2S,3R,4S,9R,13R,14R)-3-acetyloxy-2-butanoyloxy-17-hydroxy-5,5,9-trimethyl-15-oxo-16-oxatetracyclo[8.7.0.01,14.04,9]heptadecane-13-carboxylate	Organic acids and derivatives	Carboxylic acids and derivatives	Tetracarboxylic acids and derivatives	C27H40O9	268296	284349	289439	282605	271158	177706	177107	176294	180317	174852	146270	152075	143034	146225	144511	5.89545e-14	1.76756e-12	1.37337	YES
(1R,4S,5R,8S,11R,13R,14S,17R,18S,21S,24R)-14-hexyl-21-hydroxy-5,8,11,17-tetramethyl-24-propyl-22-oxahexacyclo[19.2.1.01,18.04,17.05,14.08,13]tetracosane-11-carboxylic acid	Lipids and lipid-like molecules	Prenol lipids	Triterpenoids	C37H62O4	312562	283817	294172	324079	308055	213711	202760	202363	204583	222788	157527	168180	173911	165190	159164	2.35557e-10	1.63551e-09	1.37048	YES
3-(4-chlorophenyl)-9-(pyridin-4-ylmethyl)-2-(trifluoromethyl)-8H,10H-chromeno[8,7-e][1,3]oxazin-4-one	Phenylpropanoids and polyketides	Isoflavonoids	Isoflav-2-enes	C24ClF3N2O3	20689.4	22698.4	28220.4	21332.7	19628.1	29023.5	24014.5	23830.9	25187.6	30964	164131	189823	160452	171408	184175	2.902e-12	4.05608e-11	1.36814	YES
Oprea1_510785	Organoheterocyclic compounds	Benzopyrans	1-benzopyrans	C27H24O6	179673	183209	176786	182462	174176	97337.5	81812.5	94108.3	98206	89178.1	31091	31228.3	33287.4	31150.3	31744.9	2.27943e-15	1.3836e-13	1.36788	YES
(2R)-2,6-dihydroxy-4-[(2S,3R,4S,5S,6R)-3,4,5-trihydroxy-6-(hydroxymethyl)oxan-2-yl]oxy-2-[[4-[(2S,3R,4R,5R,6S)-3,4,5-trihydroxy-6-methyloxan-2-yl]oxyphenyl]methyl]-1-benzofuran-3-one	Phenylpropanoids and polyketides	Flavonoids	Flavonoid glycosides	C27H32O15	120364	116422	116779	114880	113085	216467	209045	212158	226534	214672	249213	247615	249494	252622	255866	3.5433e-15	1.91286e-13	1.36713	YES
Sphinganine	Organic nitrogen compounds	Organonitrogen compounds	Amines	C18H39NO2	188958	178647	174949	191980	170175	68544.1	67616.6	66664.2	65400.9	71141	81102.8	83341.7	83730.4	83354.2	83638.6	3.19708e-14	1.04741e-12	1.36501	YES
(1S,2R,5S,6S,7R)-3-[3-[butyl(methyl)amino]propyl]-6-N-(3-chlorophenyl)-2-N-[(1R,2S,3R)-2,3-dimethylcyclohexyl]-4-oxo-10-oxa-3-azatricyclo[5.2.1.01,5]dec-8-ene-2,6-dicarboxamide	Organic acids and derivatives	Carboxylic acids and derivatives	Amino acids, peptides, and analogues	C32H45ClN4O4	202769	176575	182340	219152	172598	98176.3	82899.2	80978.5	83955.2	79847.4	66852.9	67644.7	63066.4	67776.8	64176.7	1.617e-10	1.1966e-09	1.36241	YES
[2-(Furan-2-yl)spiro[4a,5,6,7,8,8a-hexahydro-[1,2,4]triazolo[5,1-b]quinazoline-9,1'-cyclohexane]-4-yl]-(3-methoxyphenyl)methanone	Organoheterocyclic compounds	Diazanaphthalenes	Benzodiazines	C26N4O3	185948	183153	176577	184850	179336	147596	144373	147163	150899	148986	24400	23301.4	25449.4	23786.3	25023.6	8.56826e-20	1.21106e-16	1.35945	YES
(2,7,9-Triacetyloxy-4-hydroxy-4,8,12,17-tetramethyl-16-oxo-15,18-dioxatetracyclo[12.4.0.01,17.03,8]octadec-12-en-5-yl) butanoate	Lipids and lipid-like molecules	Prenol lipids	Terpene lactones	C30O12	519354	538633	526780	527483	570384	444164	435216	475662	458313	433741	399994	393336	359194	371700	381169	5.00568e-08	1.69089e-07	1.35896	YES
18,21-bis(hydroxymethyl)-15-(1H-indol-3-ylmethyl)-3,12-bis(2-methylpropyl)-1,4,10,13,16,19,22,25-octazatricyclo[25.3.0.06,10]triacontane-2,5,11,14,17,20,23,26-octone	Organic acids and derivatives	Carboxylic acids and derivatives	Amino acids, peptides, and analogues	C41H59N9O10	156574	186092	158089	168115	140593	76503.2	79160.4	69694.7	68790.1	68690.3	235654	230147	218500	195976	207571	2.47851e-10	1.70619e-09	1.35726	YES
(2S,4aS,5R,6aR,6aS,6bR,8aR,10S,12aR,14bS)-5,10-dihydroxy-4a-(hydroxymethyl)-2,6a,6b,9,9,12a-hexamethyl-1,3,4,5,6,6a,7,8,8a,10,11,12,13,14b-tetradecahydropicene-2-carboxylic acid	Lipids and lipid-like molecules	Prenol lipids	Triterpenoids	C30H48O5	15259.7	14925.9	14660.7	20055	13993.1	135176	133133	132862	123609	130014	61809.6	63460.5	59452.7	60028.1	60140	1.95824e-13	4.41339e-12	1.35669	YES
(1s,3e,7e,9s,11e,13r,14s,16r,17s,18r,19s)-17-ethyl-21-hydroxy-19-[(1r)-1-(1h-indol-3-yl)ethyl]-7,9,16-trimethyl-15-oxa-20-azatetracyclo[11.8.0.0¹,¹⁸.0¹⁴,¹⁶]henicosa-3,7,11,20-tetraene-2,5,6-trione	Organoheterocyclic compounds	Indoles and derivatives	Indoles	C34H38N2O5	267096	261479	260352	267929	255099	167355	163154	161629	165519	165736	131423	125459	132445	130913	140353	1.3185e-13	3.30259e-12	1.35628	YES
gambieroxide	Phenylpropanoids and polyketides	Ciguatera toxins		C60H90O22S	617448	626131	579967	624839	590171	580956	584387	584659	574280	579355	780102	752710	702936	723317	738880	7.41175e-08	2.39803e-07	1.35495	YES
N-[2-(5-chloro-1H-indol-3-yl)ethyl]-2-(2,3-dihydro-1-benzofuran-6-yl)acetamide	Organoheterocyclic compounds	Indoles and derivatives	Indoles	C20H19ClN2O2	141372	136031	140395	134456	130702	254579	255978	261081	244049	243818	212238	200425	181015	198823	199066	9.94034e-11	7.90593e-10	1.35424	YES
[(5-acetamido-6-{[2-({5-acetamido-4-hydroxy-2-[(sulfooxy)methyl]-6-{[2,3,5-trihydroxy-6-(hydroxymethyl)oxan-4-yl]oxy}oxan-3-yl}oxy)-3,5-dihydroxy-6-(hydroxymethyl)oxan-4-yl]oxy}-3,4-dihydroxyoxan-2-yl)methoxy]sulfonic acid	Organic oxygen compounds	Organooxygen compounds	Carbohydrates and carbohydrate conjugates	C28N2O27S2	80493.1	98470.9	102327	104362	80547.9	117372	114312	103083	119178	118742	252141	267120	233555	290358	200873	3.34695e-08	1.18436e-07	1.35227	YES
PE-NMe2(18:3(6Z,9Z,12Z)/18:3(9Z,12Z,15Z))	Lipids and lipid-like molecules	Glycerophospholipids	Glycerophosphoethanolamines	C43H74NO8P	184108	277599	175946	274955	201328	295075	362432	287476	313347	242676	132583	115273	126166	142103	125274	8.11194e-06	1.65791e-05	1.35186	YES
3-[3-[4,5-dihydroxy-6-(hydroxymethyl)-3-[3,4,5-trihydroxy-6-(hydroxymethyl)oxan-2-yl]oxyoxan-2-yl]oxy-4,5-dihydroxy-6-(hydroxymethyl)oxan-2-yl]oxy-5,7-dihydroxy-2-[3-hydroxy-4-[3,4,5-trihydroxy-6-(hydroxymethyl)oxan-2-yl]oxyphenyl]chromen-4-one	Phenylpropanoids and polyketides	Flavonoids	Flavonoid glycosides	C39H50O27	149179	156841	157286	153334	143779	40728.9	43922	48898.8	40606.6	43346.2	41551.3	25053.2	43772.1	51049.3	46746.3	3.72718e-08	1.30168e-07	1.34976	YES
(2S,3R,5R,9R,10R,13R,14S,17R)-17-[(3aR,5S,6S,6aR,11aS)-6-hydroxy-7-[(1R,3R)-3-imidazol-1-yl-1-methylcycloheptyl]spiro[1,2,3,3a,4,5,6,6a,8,9,10,11a-dodecahydrobenzo[a]phenalene-11,1'-cyclopentane]-5-yl]-2,3,14-trihydroxy-10,13-dimethyl-2,3,4,5,9,11,12,15,16,17-decahydro-1H-cyclopenta[a]phenanthren-6-one	Lipids and lipid-like molecules	Steroids and steroid derivatives	Hydroxysteroids	C51H72N2O5	205992	197626	179820	173749	207867	148665	140013	146844	160052	155117	338347	282301	308039	307934	312418	3.03606e-09	1.46e-08	1.34886	YES
Fasicularin	Organoheterocyclic compounds	Quinolizidines	Quinolizidines	C20H34N2S	214760	122357	221045	214673	222778	124253	119546	125214	127854	128526	42416.7	43641.9	47019	47251.2	43832.4	1.12324e-08	4.53604e-08	1.34416	YES
2,2,3,3,3-pentafluoro-N-octylpropanamide	Organohalogen compounds	Alkyl halides	Alkyl fluorides	C11F5NO	305079	284601	243296	308546	267035	218173	207797	225123	220818	220273	127969	124669	132407	131937	84831.5	4.38231e-07	1.16964e-06	1.34395	YES
2-[(6-chloro-4H-1,3-benzodioxin-8-yl)methylidene]-6-(3-phenylprop-2-enoxy)-1-benzofuran-3-one	Phenylpropanoids and polyketides	Aurone flavonoids	Aurone flavonoids	C26H19ClO5	64814	72812.7	81402	64029.5	84048.6	61818.8	86666.6	67604.5	59211.8	81902	222864	221216	207014	213257	215256	6.22185e-09	2.72024e-08	1.34214	YES
(11R)-5-[(2,5-dimethylphenyl)methyl]-3-(1,4-dioxa-8-azaspiro[4.5]decane-8-carbonyl)-11-oxobenzo[b][1,4]benzothiazepin-6-one	Organoheterocyclic compounds	Benzothiazepines	Dibenzothiazepines	C30H30N2O5S	124242	131294	133273	134295	128044	61325.8	62939.6	61764.4	60697.3	63572.7	208437	215894	207802	217946	210938	4.67677e-17	7.59956e-15	1.34137	YES
2,2',4,4'-Tetrahydroxybenzophenone	Benzenoids	Benzene and substituted derivatives	Benzophenones	C13H10O5	89659.3	97521.7	91410.2	88541.3	95480.6	98468.5	106555	95577.5	43935.7	37686.3	222835	244148	218874	228163	237495	7.52515e-05	0.000129193	1.33992	YES
(2R,3R)-2-(2,4,5-trihydroxyphenyl)-8-[(2R,3R,4R)-3,5,7-trihydroxy-2-(3,4,5-trihydroxyphenyl)-3,4-dihydro-2H-chromen-4-yl]-3,4-dihydro-2H-chromene-3,5,7-triol	Phenylpropanoids and polyketides	Flavonoids	Biflavonoids and polyflavonoids	C30H26O14	184858	169204	181075	190399	175203	226730	276532	240877	253716	233410	331779	364091	290882	340420	371985	8.29132e-08	2.64712e-07	1.33796	YES
(3S,6E)-2,6-dimethyl-10-methylidenedodeca-1,6,11-trien-3-ol	Lipids and lipid-like molecules	Prenol lipids	Sesquiterpenoids	C15H24O	278675	266429	273698	256113	250922	197239	187637	195567	186788	187414	328378	354032	348740	346917	319231	1.00999e-10	8.01994e-10	1.33772	YES
1-{4-[5-(1-{[3-(trifluoromethoxy)phenyl]methyl}pyrrolidin-2-yl)-1,2,4-oxadiazol-3-yl]pyridin-2-yl}piperidine-4-carboxamide	Organoheterocyclic compounds	Piperidines	Piperidinecarboxylic acids and derivatives	C25F3N6O3	120472	107356	108216	118684	110726	179381	200424	194668	174728	177409	270120	287310	229670	263911	266404	5.77661e-10	3.46501e-09	1.33732	YES
AKOS030487260	Organoheterocyclic compounds	Pyridopyrimidines	Pyridopyrimidines	C34H27ClN4O8S	210341	222066	219678	236009	217659	347756	334499	345570	310005	325418	272713	258588	239123	252673	239742	5.09462e-08	1.718e-07	1.33427	YES
3-[(1R,2R,4R)-4,7,7-trimethyl-3-oxo-2-bicyclo[2.2.1]heptanyl]propanoic acid	Lipids and lipid-like molecules	Prenol lipids	Monoterpenoids	C13H20O3	196849	229698	217905	231374	204494	117008	118261	110834	118573	118302	95456.1	97105.2	93621.8	94570.1	89274.6	9.55894e-12	1.09463e-10	1.33197	YES
Norviburtinal	Organic oxygen compounds	Organooxygen compounds	Carbonyl compounds	C9H6O2	80056.4	132063	130263	140322	129396	131004	57291.8	129108	57747.3	58084.5	254329	253502	257331	247864	230267	0.000164819	0.000268519	1.33065	YES
(5Z)-3-(hydroxymethyl)-5-[(1S,2R,3R,11S,13R)-3-(hydroxymethyl)-11-[(1S)-1-hydroxypropyl]-13-[(3-pentylphenyl)methyl]-5-oxa-10-azatricyclo[8.4.0.02,6]tetradec-6-en-4-ylidene]-4-methoxyfuran-2-one	Organoheterocyclic compounds	Piperidines	Benzylpiperidines	C34H47NO7	316296	322101	320552	349009	312466	275012	282578	270636	266013	254390	200826	163447	156422	158898	158932	1.04688e-08	4.28008e-08	1.32835	YES
STL551761	Organoheterocyclic compounds	Benzofurans	Benzofuranones	C36H34ClN3O10S	112144	157393	141756	129282	76509.7	222334	219466	217617	217424	252973	253603	266949	247288	252145	244896	2.56852e-05	4.79489e-05	1.32804	YES
2,12,13-trihydroxy-5,9-dimethyl-12-(3-methyl-6-phenylhexyl)-13-[2-(5-oxo-2,5-dihydrofuran-3-yl)ethyl]-5-{spiro[4.5]decan-8-yl}tricyclo[7.3.1.0¹,?]tridec-10-en-7-yl cyclohexanecarboxylate	Lipids and lipid-like molecules	Prenol lipids	Triterpenoids	C51O7	214029	127269	130057	179547	126201	282888	262746	356320	234775	224388	162256	114613	215155	148998	145001	0.00189843	0.0026556	1.32762	YES
(2S)-N-[(3R,6S,9S,10S,13S,16S,19S)-3-[(2S)-butan-2-yl]-6-[(4-methoxyphenyl)methyl]-10,14-dimethyl-16-(2-methylpropyl)-2,5,8,12,15,18-hexaoxo-13-propan-2-yl-11-oxa-1,4,7,14,17,23-hexazabicyclo[17.4.0]tricosan-9-yl]-2-formamido-3-methylbutanamide	Phenylpropanoids and polyketides	Macrolide lactams	Macrolide lactams	C43H68N8O10	146796	148834	139722	154193	140038	112692	112120	113797	41114.2	110929	283812	284940	222600	235387	253971	0.000238054	0.000377513	1.3237	YES
DTXSID4025454	Phenylpropanoids and polyketides	Cinnamic acids and derivatives	Cinnamic acids and derivatives	C14H18O2	195253	195076	187586	199489	183819	97378.3	98738.4	90922.2	101951	97897.6	225038	216684	220099	216870	215744	8.5394e-14	2.34041e-12	1.32295	YES
[(2S,3R)-7-hydroxy-5-(3,4,5-trihydroxybenzoyl)oxy-2-(3,4,5-trihydroxyphenyl)-3,4-dihydro-2H-chromen-3-yl] 3,4,5-trihydroxybenzoate	Phenylpropanoids and polyketides	Flavonoids	Flavans	C29H22O15	144416	156568	150160	156531	144019	161287	158685	125112	160923	252760	285799	304284	372128	298156	295486	2.3612e-05	4.44014e-05	1.32024	YES
{3-[(6Z,9Z,12Z)-octadeca-6,9,12-trienoyloxy]-2-(octadecanoyloxy)propoxy}[(2,3,4,5,6-pentahydroxycyclohexyl)oxy]phosphinic acid	Lipids and lipid-like molecules	Glycerophospholipids	Glycerophosphoinositols	C45O13P	409913	326425	368542	440140	385925	370428	403941	441103	396532	349266	592346	500169	543134	569049	494993	0.000143131	0.000235161	1.31497	YES
(4aR,6aR,10bS)-spiro[1,2,3,4,4a,6a,7,8,9,10b-decahydrobenzo[c]chromene-6,1'-cyclohexane]	Organoheterocyclic compounds	Oxanes	Oxanes	C18H28O	190566	191816	201947	190864	178663	153618	145985	149463	154335	158366	42651.3	42544.4	44868.1	41469.5	42720.6	1.37967e-16	1.75006e-14	1.31469	YES
2-oxo-N-[3-(trifluoromethyl)phenyl]-1,2-dihydroquinoline-4-carboxamide	Benzenoids	Benzene and substituted derivatives	Anilides	C17F3N2O2	91502.7	91999.2	84271.5	85445.8	113762	45033.6	40953.6	52905.6	43597.5	39731.8	194609	192146	184218	194139	210153	8.15429e-11	6.69532e-10	1.31346	YES
(3S,4S)-4-[(1S,2R,3R,5R,6R,12R,14R,15R,17S,21S,23S,27R,29R,30S,32R,33R,36R)-2,3,23,29,30-pentahydroxy-5-(hydroxymethyl)-2,12,32,36-tetramethyl-26-oxo-25-(2-oxopropylamino)-17-heptacyclo[19.15.0.06,15.09,14.023,36.024,33.027,32]hexatriaconta-8,24-dien-18-ynyl]-3-(1H-pyrrol-3-yl)oxolan-2-one	Lipids and lipid-like molecules	Steroids and steroid derivatives	Oxosteroids	C52H72N2O10	236986	240743	255366	253371	240929	222453	222369	216572	215714	212352	93881.5	96429.9	102531	101807	100946	1.45796e-14	5.44341e-13	1.31205	YES
7-(1,2,4,4a,5,6-Hexahydrobenzo[f]isochromen-10b-yl)-30-amino-25-[2-[4-hydroxy-3-[(3-hydroxyphenyl)methyl]phenyl]ethyl]-11,34-dioxa-2,31-diazahexacyclo[19.10.3.12,5.112,16.04,9.028,32]hexatriaconta-1(32),3,5(36),6,8,12,14,16(35),28-nonaen-26-yne-13,19-diol	Lipids and lipid-like molecules	Prenol lipids	Diterpenoids	C60N3O7	123826	112846	93412.9	85036.9	127640	190045	224678	197048	180319	182177	60619	72331	55032.5	56979.9	53334.7	3.77588e-08	1.31683e-07	1.31022	YES
3-(4-chlorophenyl)-6-hexyl-4-oxo-4H-chromen-7-yl 3-methylbenzoate	Phenylpropanoids and polyketides	Isoflavonoids	Isoflav-2-enes	C29H27ClO4	132835	138980	133410	132834	132227	233155	232908	252990	246245	236353	179389	172117	165306	182196	182500	2.09642e-11	2.13835e-10	1.30549	YES
3,4,3',5'-Tetrahydroxystilbene-3-glucoside	Phenylpropanoids and polyketides	Stilbenes	Stilbene glycosides	C20H22O9	45204.1	46526.3	45621	44605.2	45787.5	29853.4	32370	26171	30112.8	24977.8	168276	178740	156904	174386	175531	8.78877e-14	2.4021e-12	1.30531	YES
balsaminone B	Organic oxygen compounds	Organooxygen compounds	Carbohydrates and carbohydrate conjugates	C27H22O10	63876.7	50641	59617.2	59606.9	56014.7	87441.3	108710	93040.6	80930.5	81069.7	181958	248325	172455	233904	204011	6.4818e-09	2.82266e-08	1.30379	YES
5,7-Dimethoxy-2-methyl-2,3-dihydro-1-benzofuran-6-carboxylic acid	Benzenoids	Benzene and substituted derivatives	Benzoic acids and derivatives	C12O5	136616	137147	141343	141870	136104	34541.5	34686	33811.4	32766.3	35038.6	111815	124019	114434	116638	109687	1.48481e-16	1.80951e-14	1.3032	YES
kaempferide 3-O-(2'',3''-diacetylglucoside)	Phenylpropanoids and polyketides	Flavonoids	Flavonoid glycosides	C26H26O13	106857	132325	101399	111686	107677	77200.4	81765.4	80326.2	80463.7	89464.5	228609	222716	225694	222821	234001	5.90367e-11	5.07921e-10	1.30251	YES
(2~{R},6~{S},7~{R},9~{R},10~{R},11~{E},14~{S},18~{R},22~{E})-9-butyl-27-[(1~{R},3~{R})-3-[(2~{R})-2-(cyclohexoxy)-2-hydroxy-ethyl]-1-(methylaminomethyl)cyclopentoxy]-26-hydroxy-14-[(4-hydroxy-3-methoxy-phenyl)methyl]-7-(3-hydroxypropyl)-23-(methylamino)-22,24-diazapentacyclo[23.3.1.0^{2,6}.0^{2,10}.0^{14,18}]nonacosa-1(29),11,22,25,27-pentaen-20-yn-13-one	Benzenoids	Phenols	Methoxyphenols	C58H84N4O8	156893	174615	157235	183021	169167	94702.1	90644.3	96785.9	99937.8	96874.6	31748.6	28151.1	29906.7	25741.9	24976.3	1.77865e-13	4.10943e-12	1.30228	YES
BULBINELONESIDE C	Benzenoids	Anthracenes	Anthraquinones	C28H24O12	104656	105159	94487.4	84423.6	95877.5	197500	228599	180071	191890	211929	91315.7	104490	75260.9	99449.5	92474	6.14335e-08	2.03081e-07	1.30166	YES
8-[6-(5,7-dihydroxy-4-oxochromen-2-yl)-2,2-dimethylchromen-8-yl]-5,7-dihydroxy-2-(4-hydroxyphenyl)chromen-4-one	Phenylpropanoids and polyketides	Flavonoids	Biflavonoids and polyflavonoids	C35H24O10	158515	183506	178785	161008	150069	98406	99662.3	98349.1	96334.6	104056	210511	325286	213784	218532	312099	6.68458e-07	1.71476e-06	1.30004	YES
3-Hydroxysuberic acid	Organic acids and derivatives	Hydroxy acids and derivatives	Medium-chain hydroxy acids and derivatives	C8H14O5	49168.5	46006.1	52288.2	50548.4	51776.7	58109	58354.2	57306.1	59430	54452.8	179582	201163	183648	187274	184443	5.81901e-15	2.72554e-13	1.29739	YES
[(1R,2R,3S,8R,10R,11R,15R,16S)-3-acetyloxy-15-[(2S)-2-[(2R)-3,3-dimethyloxiran-2-yl]-5-oxo-2H-furan-4-yl]-2,7,7,11,16-pentamethyl-5-oxo-6-oxatetracyclo[9.7.0.02,8.012,16]octadec-12-en-10-yl] acetate	Lipids and lipid-like molecules	Prenol lipids	Triterpenoids	C34H46O9	169484	167608	186287	175799	176305	245302	240465	247771	237030	230680	94790.8	101947	105741	107013	90371.3	1.40911e-11	1.52037e-10	1.29718	YES
6-Methylgingediol	Benzenoids	Benzene and substituted derivatives	Methoxybenzenes	C18H30O4	289601	308642	316569	309790	292956	195035	201107	205286	201492	194856	214381	223290	208193	215603	213774	7.58691e-11	6.2803e-10	1.29656	YES
UNPD191369	Lipids and lipid-like molecules	Fatty Acyls	Lineolic acids and derivatives	C18O3	31199.3	31908.4	34228.3	31947.5	31603.7	10674.2	26780.5	11302.4	10530	11633.3	149718	150116	167717	152389	153944	4.19266e-09	1.94478e-08	1.29488	YES
1,3,4-trihydroxy-5-(4-hydroxybenzoyl)oxycyclohexane-1-carboxylic acid	Organic oxygen compounds	Organooxygen compounds	Alcohols and polyols	C14H16O8	96502.3	102209	103234	101296	103173	63111.7	58960.2	60358.1	60356.5	59385.2	210293	204876	196564	204232	204926	1.15974e-16	1.56897e-14	1.29373	YES
N-Isopentyltridecanamide	Lipids and lipid-like molecules	Fatty Acyls	Fatty amides	C18H37NO	8838.28	3729.8	4468.4	4618.1	6921.3	113190	104226	102399	107889	110861	91614.5	94183.8	92501.6	91004	92314.7	3.04648e-11	2.89825e-10	1.28834	YES
{3-[(9Z)-octadec-9-enoyloxy]-2-[(9Z,12Z)-octadeca-9,12-dienoyloxy]propoxy}[(2,3,4,5,6-pentahydroxycyclohexyl)oxy]phosphinic acid	Lipids and lipid-like molecules	Glycerophospholipids	Glycerophosphoinositols	C45O13P	309060	305092	255841	303378	266493	194686	183503	193383	191586	188175	184028	173285	171608	175438	159120	3.49287e-08	1.2294e-07	1.28656	YES
3-[4-[6-[[6-[[2-(3,4-dihydroxy-5-methoxyphenyl)-7-hydroxy-5-[3,4,5-trihydroxy-6-(hydroxymethyl)oxan-2-yl]oxy-4H-chromen-3-yl]oxy]-3,4,5-trihydroxyoxan-2-yl]methoxy]-4,5-dihydroxy-2-methyloxan-3-yl]oxy-3-hydroxyphenyl]prop-2-enoic acid	Phenylpropanoids and polyketides	Flavonoids	Flavonoid glycosides	C43H50O24	148124	152295	153551	147551	143083	51336.8	52249.7	49717.4	48134.7	51077.6	50288.9	56670.1	57762.6	54306.4	59845.8	1.14785e-13	2.95981e-12	1.28548	YES
3'-[(1E)-2-(QUINOLIN-8-YL)DIAZEN-1-YL]-[1,1'-BINAPHTHALENE]-2,4'-DIOL	Benzenoids	Naphthalenes	Naphthols and derivatives	C29H19N3O2	198084	167043	181687	180640	171326	88406.3	112006	111434	114390	99505.5	48043.2	46808.9	39879.8	50453	50813.2	1.21192e-10	9.36246e-10	1.28437	YES
crotonside	Nucleosides, nucleotides, and analogues	Purine nucleosides		C10H13N5O5	156827	139108	136960	143281	130935	50398.3	49182.7	58229.8	51974.2	60649.8	25315.6	21255.7	22188.2	25333.9	27211.1	2.90247e-12	4.05608e-11	1.28132	YES
(1'R,2'S,3'R,6'R,11'R,14'S,15'R,20'S,21'S,30'S,35'S,36'S,37'S,41'S)-36'-[(1S)-1,2-dihydroxyethyl]-6',37',41'-trihydroxy-2',11',36'-trimethyl-18'-oxospiro[cyclopentane-1,13'-decacyclo[18.12.7.13,14.111,15.01,19.02,16.06,14.020,35.021,30.023,28]hentetraconta-16,22,24,26,28-pentaen-7-yne]-27'-carbaldehyde	Lipids and lipid-like molecules	Prenol lipids	Triterpenoids	C51H64O7	251838	250011	218832	262794	232877	230440	227505	230794	269902	219900	395510	383820	365312	370975	342346	3.11748e-07	8.60372e-07	1.2801	YES
(1~{R},2~{S},4~{S},5~{S},11~{S},16~{R},17~{S},20~{S},21~{S},22~{S})-21-[(1~{S})-1,2-dihydroxyethyl]-4,20-dihydroxy-5-(hydroxymethyl)-8,21-dimethyl-octacyclo[15.7.4.2^{2,11}.1^{8,12}.0^{1,16}.0^{2,13}.0^{5,12}.0^{17,22}]hentriacont-13-en-15-one	Lipids and lipid-like molecules	Prenol lipids	Triterpenoids	C36H54O6	256015	233573	231422	248247	226115	262341	238314	257088	274295	264746	356759	390870	408188	358633	401323	3.13601e-08	1.11771e-07	1.27978	YES
[3-hydroxy-8a-(hydroxymethyl)-4,6a,6b,11,11,14b-hexamethyl-docosahydropicen-4-yl]methyl 3-(3,4-dihydroxyphenyl)propanoate	Lipids and lipid-like molecules	Prenol lipids	Triterpenoids	C39O6	54073	31570.9	45112.4	32891.5	62920.3	123421	139316	116919	119597	108548	162050	180032	184486	182943	182472	1.42139e-07	4.30069e-07	1.27967	YES
1-hydroxy-2,8-dimethoxy-6-[(2S,3R,4S,5S,6R)-3,4,5-trihydroxy-6-(hydroxymethyl)oxan-2-yl]oxyxanthen-9-one	Organoheterocyclic compounds	Benzopyrans	1-benzopyrans	C21H22O11	179137	181287	193370	184763	174969	248335	248090	239905	236432	248309	329945	323169	305879	322828	318218	6.93657e-12	8.40029e-11	1.27682	YES
3-(isothiocyanatomethyl)-4-methoxy-1H-indole	Organoheterocyclic compounds	Indoles and derivatives	Indoles	C11H10N2OS	173802	169146	176321	179543	166683	255605	309199	290333	286998	259463	228630	256492	221095	256974	261591	2.67851e-07	7.52234e-07	1.27642	YES
spirolide G	Organoheterocyclic compounds	Azepines		C42H61NO7	207050	263752	193201	204189	272314	134874	135400	135065	148936	134299	100916	91861.3	98853.3	100635	97134.9	5.15836e-08	1.73685e-07	1.27375	YES
STL533303	Organic acids and derivatives	Carboxylic acids and derivatives	Amino acids, peptides, and analogues	C30H25ClN4O4	176093	175459	172772	172605	156792	170647	167528	174678	172715	175217	283337	308308	318585	301519	292145	3.02322e-11	2.88167e-10	1.27174	YES
[2,5-dihydroxy-2,10,10-trimethyl-7,8-bis(phenylmethoxy)-12-prop-1-en-2-yloxy-11-oxatricyclo[7.2.1.01,6]dodecan-6-yl]methyl acetate	Lipids and lipid-like molecules	Prenol lipids	Sesquiterpenoids	C34H44O8	219499	230429	231186	235492	146553	129064	203752	137057	132587	197146	39766	92440.8	40610.4	87323.1	40287	4.70262e-05	8.35777e-05	1.27049	YES
(+)-(6S,8S,7'S)-discorhabdine K trifluoroacetate	Organic acids and derivatives	Carboxylic acids and derivatives	Amino acids, peptides, and analogues	C25H22N6O4S2	230957	237621	226401	226543	226856	353644	341431	336896	325506	304821	215528	282998	232283	224336	233123	3.37211e-06	7.45723e-06	1.26996	YES
ACULEATOL E	Organic oxygen compounds	Organooxygen compounds	Ethers	C26H44O5	120934	119072	112241	114048	109051	205593	195294	181714	206865	208204	225674	237960	237223	236229	252370	3.75954e-11	3.45054e-10	1.26536	YES
2-[7-[(1~{R},2~{R})-2-[(1~{S},1'~{S},2~{S},6~{S},9~{S},10~{S},11~{S},14~{S},15~{S},17~{S},18~{S},20~{R},21~{S},23~{R},24~{S})-10,17,20-trihydroxy-6,10,23-trimethyl-spiro[4-azahexacyclo[12.11.0.0^{2,11}.0^{4,9}.0^{15,24}.0^{18,23}]pentacosane-21,3'-cyclopentane]-1'-yl]-1,2-dihydronaphthalen-1-yl]-1-anthryl]acetaldehyde	Lipids and lipid-like molecules	Steroids and steroid derivatives	Steroidal alkaloids	C57H69NO4	288156	322709	255667	311239	275825	309572	346268	360126	328639	308678	527147	402137	407386	440573	407919	5.78015e-05	0.000101147	1.26534	YES
[(2S,3R)-2-[2-[6-[(2S,3R)-5,7-dihydroxy-3-(3,4,5-trihydroxybenzoyl)oxy-3,4-dihydro-2H-chromen-2-yl]-2,3,4-trihydroxyphenyl]-3,4,5-trihydroxyphenyl]-5,7-dihydroxy-3,4-dihydro-2H-chromen-3-yl] 3,4,5-trihydroxybenzoate	Phenylpropanoids and polyketides	Tannins	Complex tannins	C44H34O22	26872.6	29415.2	32143.1	26973	29006.3	41477.9	42342.3	43190.8	44159.4	45196.7	161112	165895	166051	156657	159874	1.88796e-15	1.22891e-13	1.26529	YES
1-cyclohexyl-N-[(5-ethenyl-1-azabicyclo[2.2.2]octan-2-yl)methyl]methanamine	Organoheterocyclic compounds	Quinuclidines		C17N2	16381.3	15588.9	14857.6	17203.6	14223.2	107002	110680	98093.3	109161	124472	117662	112229	121095	119603	118601	5.49981e-15	2.64151e-13	1.26455	YES
anthriscifoldine A|delphidenine	Lipids and lipid-like molecules	Prenol lipids	Diterpenoids	C25H37NO7	115952	122861	113477	123536	110914	17501	16725.9	18718.2	15123.8	18563	87506.3	87954.8	81682.3	83551.5	85221.9	4.9233e-15	2.42344e-13	1.26433	YES
14-[2-[3-[5-(6-Amino-1,2-dihydropyridin-4-yl)-2-hydroxy-3,3-dimethylpentan-2-yl]oxiran-2-yl]-4-methyloxan-2-yl]-2-cyclopentyl-5,19-dihydroxy-15-methylpentacyclo[10.5.2.02,7.09,18.015,19]nonadec-9(18)-en-8-one	Lipids and lipid-like molecules	Steroids and steroid derivatives	Vitamin D and derivatives	C45N2O6	132663	219371	200858	152652	302034	189168	251855	253950	264688	227278	365776	323556	356490	399131	339143	0.00170452	0.00240167	1.26425	YES
7-[(1R,4S,6R,10S)-9-hydroxy-10-methyl-7,9,12-triazatricyclo[6.3.1.04,12]dodec-7-en-6-yl]heptyl (1S,10R)-10-heptyl-6-methyl-7,9,12-triazatricyclo[6.3.1.04,12]dodeca-4,6,8-triene-5-carboxylate	Organoheterocyclic compounds	Diazinanes	Diazinanes	C35H56N6O3	191957	231061	186269	182332	158700	305945	298235	274639	288336	297761	283880	277680	304175	267040	277572	4.88588e-06	1.04004e-05	1.2628	YES
5,7',9'-trimethyl-5'-oxaspiro[oxane-2,6'-pentacyclo[10.8.0.0²,?.0?,?.0¹³,¹?]icosane]-15',16'-diol	Lipids and lipid-like molecules	Steroids and steroid derivatives	Hydroxysteroids	C26O4	134267	139682	121464	149368	131820	197247	185800	212715	208157	198674	266825	271398	266434	273876	248999	1.38481e-09	7.35051e-09	1.26161	YES
CBDivE_006239	Organic acids and derivatives	Carboxylic acids and derivatives	Amino acids, peptides, and analogues	C25H26N4O2	204811	199358	195298	208939	192202	126992	123106	113918	133297	116065	77368.1	80006.6	88017.6	65114.8	79944.2	7.66912e-10	4.43473e-09	1.26096	YES
(3~{R},4~{Z},6~{S},7~{Z},9~{S},10~{Z},12~{S},15~{S},16~{Z},21~{S})-3,12,15-tribenzyl-5,8,11,17-tetrahydroxy-6-isobutyl-13,19-dimethyl-9-[(1~{S})-1-methylpropyl]-1,4,7,10,13,16,19-heptazabicyclo[19.3.0]tetracosa-4,7,10,16-tetraene-2,14,20-trione	Organic acids and derivatives	Carboxylic acids and derivatives	Amino acids, peptides, and analogues	C48H63N7O7	205299	198553	192171	194336	202828	172572	171722	177571	170872	182370	296966	315084	305247	307514	334126	1.15899e-11	1.28554e-10	1.26065	YES
(4~{a}~{R},6~{a}~{R},8~{R},9~{S},10~{a}~{S},10~{b}~{R})-8-[(1'~{S},3'~{R},8~{R},11~{S})-11-[(3~{S},5~{S})-5-(2-amino-4-pyridyl)-3-hydroxy-5-(2-naphthyl)pentyl]-2,3'-dihydroxy-3-methoxy-7-oxo-spiro[9,10-didehydro-6,11-dihydro-5~{H}-benzo[9]annulene-8,4'-cyclohexane]-1'-yl]-9-(ethylaminomethyl)-2,4,4~{a},5,6,6~{a},7,8,9,10,10~{a},10~{b}-dodecahydro-1~{H}-phenanthridin-3-one	Organoheterocyclic compounds	Quinolines and derivatives	Benzoquinolines	C55H68N4O6	91202.6	97215.8	96766.6	96391.9	92106.5	90739.3	91223.6	95399.8	85828.7	89639.9	171827	267907	260594	261283	173177	2.71838e-07	7.61699e-07	1.26032	YES
(1S,2R,5S,6S,7S,10S,11R,15S,16S,19R,22R,26S)-6-[(1S)-1,2-dihydroxyethyl]-10-hexyl-7,26-dihydroxy-16-(hydroxymethyl)-2,6,19-trimethylheptacyclo[14.8.2.1¹⁵,¹⁹.0¹,¹⁴.0²,¹¹.0⁵,¹⁰.0¹⁵,²²]heptacos-13-en-12-one	Lipids and lipid-like molecules	Steroids and steroid derivatives	Hydroxysteroids	C39H62O6	175394	176936	150885	205972	156500	276408	290122	256433	243483	320560	282475	274292	291666	256340	278696	5.61811e-06	1.18116e-05	1.25958	YES
[1R-(1alpha,4beta,4abeta,7alpha,8alpha,8aalpha)]-4-Bromodecahydro-1,4a-dimethyl-7-(1-methylethyl)-1,8-naphthalenediol diacetate	Lipids and lipid-like molecules	Prenol lipids	Sesquiterpenoids	C19H31BrO4	100654	99866.6	102492	109742	102737	205784	200991	203607	204619	195374	159434	162647	158707	153274	154796	2.90176e-13	6.06977e-12	1.25696	YES
kaempferol 3-O-beta-D-xyloside	Phenylpropanoids and polyketides	Flavonoids	Flavonoid glycosides	C20H18O10	194185	209045	193366	206898	202327	112802	91545.6	109829	89207	108232	184712	195757	174269	192096	175699	8.34667e-09	3.52162e-08	1.25546	YES
5-[4-(3,3-dimethyloxiran-2-yl)-4-hydroxybutan-2-yl]-12-{3-hydroxy-5-[(methylamino)methyl]phenyl}-16-[(2-hydroxypropyl)amino]-14,14,18,19-tetramethylpentacyclo[10.6.2.0?,?.0?,¹?.0¹?,¹?]icos-4-ene-6,13-dione	Lipids and lipid-like molecules	Prenol lipids	Triterpenoids	C43N2O6	80544.5	80470.7	77376.8	82206.2	100616	79548	87965.9	114329	85646.9	87639.7	247280	212437	220049	199538	191320	2.9667e-08	1.06427e-07	1.25409	YES
[(1R,2S,4R,9R,10S,13R,14R)-14-hydroxy-14-(hydroxymethyl)-5,5,9-trimethyl-2-tetracyclo[11.2.1.01,10.04,9]hexadecanyl] acetate	Lipids and lipid-like molecules	Prenol lipids	Diterpenoids	C22H36O4	119784	126510	114859	130173	106876	30936.9	30707.1	29303.9	30829.2	30040.7	15806.3	17007	15691.3	16682.3	16792.1	8.95007e-16	6.9726e-14	1.25322	YES
Debenzoylgalloylpaeoniflorin	Lipids and lipid-like molecules	Prenol lipids	Terpene glycosides	C23H28O14	136061	137100	143786	140254	134727	109877	108988	111583	110554	107737	239800	246840	236977	253856	240452	3.28925e-15	1.84709e-13	1.25274	YES
coriatone	Organoheterocyclic compounds	Oxepanes		C16O7	65178.1	73531.5	73115.2	70867.4	70414.9	45171	45956.1	47062.2	44214.9	45600.9	179641	177326	172216	176679	183793	4.99737e-16	4.45441e-14	1.24751	YES
(1S,2R,6R,11S,12S,14S,15R,18S,19S,20S)-19-[(1S)-1,2-dihydroxyethyl]-12,20-dihydroxy-11-(hydroxymethyl)-8,8,14,19-tetramethylhexacyclo[13.7.4.01,18.02,15.05,14.06,11]hexacos-4-en-3-one	Lipids and lipid-like molecules	Prenol lipids	Triterpenoids	C33H52O6	51406	39014.1	57799.2	48914.4	43539.5	144679	130028	136809	127304	153139	145886	152967	156021	157781	147981	4.89841e-10	3.00651e-09	1.24741	YES
7-[(1H-imidazol-2-yl)methyl]-2-methyl-octahydroimidazo[1,5-a]pyrazin-3-one	Organoheterocyclic compounds	Imidazopyrazines		C11N5O	226538	205518	210030	217745	206907	143387	147159	141804	137206	150360	93554.3	89923.3	87288	89171.8	85826.4	3.07567e-13	6.32653e-12	1.24733	YES
2,3-Dihydroxypropyl 2-[(octadec-9-enoyl)amino]ethyl hydrogen phosphate	Lipids and lipid-like molecules	Glycerophospholipids	Glycerophosphoethanolamines	C23H46NO7P	153706	159981	165492	161929	150775	65130.2	66408.4	66507.5	68196.7	66930.6	71898.1	65853.3	61775.5	66123.9	62198.7	3.77269e-13	7.48036e-12	1.24632	YES
2-[(2R)-4-hexanoyl-3-hydroxy-5-oxo-2H-furan-2-yl]acetic acid	Organoheterocyclic compounds	Dihydrofurans	Furanones	C12H16O6	266418	300844	280869	291018	286471	339711	380021	338657	381237	394886	232070	240626	244703	240558	242124	6.04054e-08	2.00017e-07	1.24448	YES
(8aR)-2-phenyl-7-(pyridin-2-ylmethyl)-5,6,8,8a-tetrahydro-1H-imidazo[1,5-a]pyrazin-3-one	Organoheterocyclic compounds	Azolidines	Imidazolidines	C18H20N4O	96818.6	96426.2	106697	98342.2	98566.4	8169.62	8960.68	9470.1	8912.66	9207.37	101629	105253	97977.2	103652	101450	2.03809e-18	9.61706e-16	1.24255	YES
[4-acetyl-2-(4,5-dihydroxy-2-methyl-9,10-dioxoanthracen-1-yl)-3-hydroxy-5-methoxyphenyl] hydrogen sulfate	Benzenoids	Anthracenes	Anthraquinones	C24H18O11S	110383	121796	120383	118978	123258	22888.4	23201	23562.5	22796.6	23692.3	45244.2	47202.8	47351.6	47173.4	49650.6	5.41064e-17	8.63433e-15	1.24159	YES
Levovirin	Nucleosides, nucleotides, and analogues	Triazole ribonucleosides and ribonucleotides	Triazole ribonucleosides and ribonucleotides	C8H12N4O5	179105	188242	195982	190883	184658	100042	97152.1	105709	97809.4	95474.3	86414.9	89352.1	86276.1	88310.7	85355.1	1.38981e-13	3.42912e-12	1.24155	YES
mearnsitrin	Phenylpropanoids and polyketides	Flavonoids	Flavonoid glycosides	C22H22O12	38497.8	37781.6	17638.5	38097.1	40327.1	37806.8	38608.7	37274.6	37133.9	32664	153895	162527	159098	160084	151201	6.55277e-08	2.14964e-07	1.2396	YES
CEP-37440	Benzenoids	Benzene and substituted derivatives	Benzoic acids and derivatives	C30H38ClN7O3	236986	245341	228539	250210	229155	178324	172589	193228	178687	175750	104081	113190	105463	106527	108671	1.92228e-12	2.86431e-11	1.23819	YES
Guanine	Organoheterocyclic compounds	Imidazopyrimidines	Purines and purine derivatives	C5H5N5O	155010	131302	130958	150170	129024	58244.3	49073	66626.2	55738.5	64862.2	26710.8	25745.9	26055.8	27031.7	29456.1	1.13098e-11	1.26297e-10	1.2374	YES
[(1S,4S)-1-[[(1S,3aS,4S,7R,7aS)-4-bromo-7-hydroxy-3a-(hydroxymethyl)-7-methyl-2,3,4,5,6,7a-hexahydro-1H-inden-1-yl]methyl]-4-bromo-3,3-dimethylcyclohexyl] acetate	Lipids and lipid-like molecules	Prenol lipids	Sesquiterpenoids	C22H36Br2O4	298681	297502	318234	320311	297623	405108	417298	383618	361538	419879	273342	300867	282084	272483	300567	7.11285e-07	1.81144e-06	1.2347	YES
(+)-Pinoresinol	Lignans, neolignans and related compounds	Furanoid lignans		C20H22O6	252222	268038	273395	277476	248401	237366	239529	234269	230010	245001	131272	141858	129780	128896	136983	6.74371e-12	8.19684e-11	1.23134	YES
beta-D-Glucopyranose, 1-O-[(2E)-3-(2-hydroxyphenyl)-1-oxo-2-propen-1-yl]-	Phenylpropanoids and polyketides	Cinnamic acids and derivatives	Hydroxycinnamic acids and derivatives	C15H18O8	176200	178730	183565	190734	177916	260886	250683	270232	280506	271885	281001	262245	295106	366274	284004	1.1706e-06	2.83731e-06	1.22707	YES
2-[(1~{S},4~{R},7~{S},9~{S},11~{S},18~{S},19~{R},24~{R})-19-[(2~{S},6~{S},7~{R},9~{S},9~{a}~{R})-2,7-dihydroxy-9-imidazol-1-yl-6-methyl-1,3,4,6,7,8,9,9~{a}-octahydroquinolizin-2-yl]-9-amino-4-hydroxy-7-methyl-6,10-diazahexacyclo[19.6.1.1^{7,11}.1^{13,17}.1^{18,22}.0^{1,24}]hentriaconta-13(30),14,16,22-tetraen-4-yl]acetic acid	Organoheterocyclic compounds	Quinolizidines	Quinolizidines	C45H66N6O5	232515	205187	211788	301584	273932	295509	294627	575057	283668	383689	349348	211397	224325	211950	216014	0.0342653	0.0406988	1.22677	YES
5-cyclohexyl-22-cyclopentyl-16,17,18,29,32-pentahydroxy-12-({[2-(methylamino)ethyl]amino}methyl)-9-oxo-10-oxaoctacyclo[17.12.1.0²,¹?.0?,¹?.0?,¹?.0?,¹¹.0²¹,²?.0²?,³²]dotriaconta-7,12,24-triene-1-carbaldehyde	Lipids and lipid-like molecules	Steroids and steroid derivatives	Steroid lactones	C47N2O8	140830	160537	144681	171231	142097	109895	111365	115969	109432	95822.6	252783	228141	229581	248757	232883	2.48085e-09	1.22912e-08	1.223	YES
4-oxohexadecanoic acid	Lipids and lipid-like molecules	Fatty Acyls	Fatty acids and conjugates	C16H30O3	120212	158709	185931	125844	151676	200706	225876	225095	233466	219086	91032.2	98427.2	100250	98617.7	99970.4	2.78644e-07	7.79006e-07	1.2228	YES
[(3S,3aS,9bR)-3-(cyclopropylmethoxymethyl)-3,3a,4,9b-tetrahydro-2H-chromeno[4,3-b]pyrrol-1-yl]-(1,2-oxazol-5-yl)methanone	Organoheterocyclic compounds	Benzopyrans	1-benzopyrans	C20H22N2O4	199542	210655	185246	210148	205867	110564	122923	125504	130330	127710	74477.6	95231.4	93708.6	94721.8	102957	1.98264e-08	7.47857e-08	1.2217	YES
[2-(3,7,11,15,19,23,27-heptamethyloctacosa-2,6,10,14,18,22,26-heptaenyl)-4-hydroxyphenyl] hydrogen sulfate	Lipids and lipid-like molecules	Prenol lipids	Sesterterpenoids	C41H62O5S	198382	185872	187105	202300	179570	162677	157611	156897	138047	154766	66832.8	63825.2	50276.2	63228.6	62239.7	6.52806e-11	5.50158e-10	1.22155	YES
Isovitexin	Phenylpropanoids and polyketides	Flavonoids	Flavonoid glycosides	C21H20O10	19303.6	17620.7	19233.7	19941.3	18229.4	78170.7	78985.4	88063.3	82560.2	83192.5	147864	128472	132350	141017	153145	2.69402e-15	1.57719e-13	1.22089	YES
(2-but-2-enoyloxy-3-hexadecoxypropyl) 2-(trimethylazaniumyl)ethyl phosphate	Lipids and lipid-like molecules	Glycerophospholipids	Glycerophosphocholines	C28H56NO7P	133565	124519	127972	142135	133953	47614.1	45235.8	46385.9	43752.2	48281.1	135434	141075	143475	143120	139712	1.13321e-14	4.52094e-13	1.22061	YES
5-[(2S)-4H-3,1-benzoxathiin-2-yl]-2-methoxyphenol	Benzenoids	Phenols	Methoxyphenols	C15H14O3S	50719.7	44712.2	50663.7	51591.4	43920.5	145546	139539	144725	138912	141963	110504	106700	100845	92953.4	96545	1.02313e-11	1.15954e-10	1.22019	YES
(6S,6aR,7S,12aR)-4-iodo-1,8-dimethoxy-7-[(E)-2-(4-methoxyphenyl)ethenyl]-6-phenyl-6,6a,7,12a-tetrahydrochromeno[3,2-c]chromene-3,10-diol	Phenylpropanoids and polyketides	Flavonoids	O-methylated flavonoids	C33H29IO7	29603.2	31820	28803.6	30224.1	34170.8	5198.43	7609.42	3067.78	3055.76	7332.18	130255	141195	142063	120638	128398	6.86199e-10	4.02446e-09	1.22007	YES
[(2R,3R,4R,5S)-4-hydroxy-3,5-bis[(3,4,5-trihydroxybenzoyl)oxy]-4-[(3,4,5-trihydroxybenzoyl)oxymethyl]oxolan-2-yl]methyl 3,4,5-trihydroxybenzoate	Organic acids and derivatives	Carboxylic acids and derivatives	Tetracarboxylic acids and derivatives	C34H28O22	97435.1	105214	108328	97838.2	123353	54704	53998.3	67592	61217.3	61048.6	185116	194839	174732	194753	193655	1.7161e-10	1.25771e-09	1.21974	YES
1-[6-(2-chloro-4-methyxyphenoxy)-hexyl]-imidazole	Benzenoids	Phenol ethers	Anisoles	C16H21ClN2O2	172380	163980	184491	186023	162486	78790.1	78808.6	80886.6	80038.3	77343.8	136450	125970	144539	126322	144178	1.03019e-10	8.14766e-10	1.21788	YES
(1S,5S)-2-methylidene-5-propan-2-ylcyclohex-3-en-1-ol	Lipids and lipid-like molecules	Prenol lipids	Monoterpenoids	C10H16O	94768.4	254316	262193	264069	246173	112623	121018	97085.4	99019.7	104629	224551	188462	185235	224688	187875	0.00278955	0.00381792	1.2174	YES
STL537929	Organoheterocyclic compounds	Indoles and derivatives	Pyridoindoles	C29H25ClN4O3	156421	163290	164313	162607	159877	73947.1	69827.6	75109.3	75726.3	72330	74318.4	77238.2	73112.1	72333.1	76452	7.64326e-15	3.36027e-13	1.21725	YES
117205-52-4	Lipids and lipid-like molecules	Glycerophospholipids	Glycerophosphocholines	C33H64NO10P	189905	193212	189853	199675	182018	151717	150324	153461	144970	150692	69320.6	43949.7	65742.9	68099.2	66257.4	5.33075e-09	2.39469e-08	1.21545	YES
(1R,3R,6S,8R,9S,12S,16R,18R,19S,21R)-3-(6-aminopyridin-3-yl)-12,18,19-trihydroxy-9-[(1R)-1-hydroxy-1-[(1S,2S,7R,8R,10R,13S)-7-hydroxy-13-propyl-9-oxatricyclo[8.5.0.02,8]pentadecan-7-yl]ethyl]-8-methylpentacyclo[11.7.1.01,16.06,21.08,12]henicosa-4,13-dien-15-one	Lipids and lipid-like molecules	Prenol lipids	Triterpenoids	C46H66N2O7	249134	228430	224703	245103	204881	140560	143259	147873	136243	165416	134790	142425	118617	126785	127679	9.40018e-08	2.95913e-07	1.21522	YES
(2-aminoethoxy)({2-[(4Z,7Z,10Z,13Z,16Z)-docosa-4,7,10,13,16-pentaenoyloxy]-3-[(11Z)-icos-11-enoyloxy]propoxy})phosphinic acid	Lipids and lipid-like molecules	Glycerophospholipids	Glycerophosphoethanolamines	C47NO8P	436159	231970	270237	185767	237858	147530	143690	251609	195568	148062	146156	96940.1	139120	121787	82053.6	0.001613	0.00228019	1.21391	YES
Alertenone	Lipids and lipid-like molecules	Prenol lipids	Diterpenoids	C30H44O2	162689	181998	131346	156533	257438	260525	250948	292962	264736	223880	337015	286373	307598	291204	267437	0.000595753	0.00089363	1.21365	YES
mahuangnin b	Phenylpropanoids and polyketides	Flavonoids	Biflavonoids and polyflavonoids	C30H24O9	1655.93	522.798	6854.99	400.205	7445.96	8693.62	8641.45	7448.14	8754.29	10213.3	123629	143140	112888	111681	128095	8.73814e-06	1.77453e-05	1.21361	YES
benzyl beta-D-glucopyranoside-4-O-sulfate|sulfatricalysine E	Organic oxygen compounds	Organooxygen compounds	Carbohydrates and carbohydrate conjugates	C13H18O9S	503294	536808	556258	502202	513352	616070	570122	568907	567075	580182	677688	678157	637844	626536	651240	3.42844e-06	7.56488e-06	1.21093	YES
affinoside Lf	Lipids and lipid-like molecules	Steroids and steroid derivatives	Steroid lactones	C30H42O11	181463	175480	175862	177120	172112	131868	131042	134009	134164	134879	53095.2	48385.2	52951.5	52435	49026.8	1.94279e-16	2.21952e-14	1.20989	YES
(2S,3R,5R,7Z,8S,10R,11S,13R,14R,17S)-10-[2-(6-aminopyridin-3-yl)ethyl]-17-[(1R,2R)-1-[(2R,3S,4S)-4-hexyl-3-methyloxolan-2-yl]-1,2-dihydroxypropan-2-yl]-2,3,14-trihydroxy-7-[(2S)-2-hydroxypropyl]imino-13-methyl-11-(methylaminomethyl)-1,2,3,4,5,8,9,11,12,15,16,17-dodecahydrocyclopenta[a]phenanthren-6-one	Lipids and lipid-like molecules	Steroids and steroid derivatives	Bile acids, alcohols and derivatives	C44H72N4O8	208949	204668	159723	116130	169638	106359	70514.9	65033.7	65059.3	110189	58114	99536.7	56856	52424.2	53644.4	0.000148313	0.000243271	1.20858	YES
PE(MonoMe(11,5)/MonoMe(11,5))	Lipids and lipid-like molecules	Glycerophospholipids	Glycerophosphoethanolamines	C47H82NO10P	85692.4	85073.5	86565.2	82427.7	104562	161707	147003	178382	185048	162793	73334	52827.1	69753.2	64613.4	54882.5	3.96267e-08	1.37326e-07	1.20643	YES
(1R,2S,3S,4R,6S,11S,20S,24R,25R,26S,30R,32R,33S,35R,36R,39R)-3,26,32,33-tetrahydroxy-24-(3-hydroxypropyl)-20-imidazol-1-yl-18,18,35,39-tetramethyl-22,23-dithianonacyclo[23.14.1.12,6.04,17.05,10.011,16.026,39.027,36.030,35]hentetraconta-5(10),16,27-trien-29-one	Lipids and lipid-like molecules	Steroids and steroid derivatives	Oxosteroids	C49H70N2O6S2	237501	193893	219962	225096	193308	117934	129068	120887	131451	117537	205873	207599	204710	187351	203605	2.49603e-08	9.15334e-08	1.20622	YES
5-[(4-chlorophenyl)methoxy]-2-[5-(3,4-dimethoxyphenyl)-6-(trifluoromethyl)pyrimidin-4-yl]phenol	Organoheterocyclic compounds	Diazines	Pyrimidines and pyrimidine derivatives	C26ClF3N2O4	210007	237780	239270	209526	232014	268263	278519	270255	277995	271604	336015	354906	338976	361379	375409	1.73434e-08	6.66391e-08	1.2056	YES
MCULE-8476103740	Lignans, neolignans and related compounds	Lignan glycosides		C26H36O12	68566.2	64384.2	78332.9	72210.9	66253.6	80581.7	76901.2	85591	87099.3	80252.1	188942	192776	194874	193345	182289	4.12633e-12	5.44345e-11	1.20509	YES
2-{5-[4-(3-hydroxy-6-methyl-4-oxo-4H-pyran-2-yl)-5-(3-methoxyphenyl)-1H-imidazol-2-yl]furan-2-yl}benzoic acid	Organoheterocyclic compounds	Azoles	Imidazoles	C27H20N2O7	80180	73551.6	74412	73863.4	71283.2	70608.3	70516.7	68770	67508.3	72846.4	186345	182241	184621	191446	192989	6.77466e-15	3.06658e-13	1.20459	YES
(1~{S},5~{Z},8~{S},9~{R},19~{S},22~{S},26~{Z},30~{S})-9-[[(2~{R})-2-cyclohexyl-2-hydroxy-ethyl]amino]-19-[(2,5-dioxopyrrol-1-yl)methyl]-26-[(1-ethylcyclopentyl)methylene]-8-[(1~{R},3~{R},5~{R},9~{S},10~{R})-3-(hydroxymethyl)-5-[(1~{R})-1-hydroxy-2-phenyl-ethyl]-10-bicyclo[7.3.1]tridec-6-ynyl]-4,27-dioxa-10,11-dithia-13,15-diazaheptacyclo[19.9.2.1^{14,18}.0^{1,5}.0^{2,20}.0^{22,30}.0^{25,29}]tritr…	Organoheterocyclic compounds	Pyridines and derivatives	Halopyridines	C70H86N4O9S2	137995	132778	138686	148020	133506	239190	236470	236187	231412	201441	162337	166621	159417	173778	160479	1.20443e-08	4.83628e-08	1.20457	YES
Rumejaposide E	Benzenoids	Anthracenes		C21H22O10	264329	306715	319982	307614	246801	270005	391876	384293	368120	373699	226106	235382	225230	199503	209930	0.000107276	0.000179682	1.20235	YES
Taxlllaid B	Organic acids and derivatives	Peptidomimetics	Depsipeptides	C44H71N7O10	548294	518164	430928	539343	407801	642760	616938	572686	572739	661662	539808	577151	565439	530262	536252	0.005409	0.0071251	1.20234	YES
m-Coumaric acid	Phenylpropanoids and polyketides	Cinnamic acids and derivatives	Hydroxycinnamic acids and derivatives	C9H8O3	207784	226143	224023	226197	214411	161354	158584	159593	160555	154885	281780	287944	269193	276049	270461	4.14003e-12	5.44701e-11	1.20033	YES
Epibreynin B	Benzenoids	Benzene and substituted derivatives	Benzoic acids and derivatives	C40H56O24S	79260.5	78748.5	88572.8	91580.8	75934.4	44150	42729.6	46880.8	41090.9	57248.4	168752	190662	161044	173294	158349	3.42592e-10	2.241e-09	1.19997	YES
9-{1-[4-cyclopentyl-5-(hydroxymethyl)-3-methyloxolan-2-yl]-1,2-dihydroxypropan-2-yl}-8,23-dimethyl-17-phenyl-13,19-dioxapentacyclo[18.3.1.0?,¹².0?,²³.0?,¹²]tetracos-3-en-15-yn-2-one	Lipids and lipid-like molecules	Steroids and steroid derivatives	Ecdysteroids	C44O7	96315.9	93446.6	76696.9	94490.9	98054.6	83797.7	64562.5	65003.7	75224.7	64943.4	306006	163216	145879	281588	152506	2.56165e-05	4.78388e-05	1.19683	YES
4-nonyl-2,3-dihydro-1H-cyclopenta[b]quinolin-9-imine	Organoheterocyclic compounds	Quinolines and derivatives	Quinolines and derivatives	C21H30N2	153782	144392	143855	144545	140818	171258	171958	166874	174116	176044	43546.6	51650.9	52036.4	53148.6	51733.4	1.44743e-13	3.51002e-12	1.1916	YES
3-hydroxy-N-[(3R,6S,7R,10S,13S,16S,22R,24R)-24-hydroxy-13-(hydroxymethyl)-7,11,17,20-tetramethyl-16-[(2R)-3-methylbutan-2-yl]-3-(2-methylpropyl)-2,5,9,12,15,18,21-heptaoxo-10-phenyl-8-oxa-1,4,11,14,17,20-hexazabicyclo[20.3.0]pentacosan-6-yl]pyridine-2-carboxamide	Organic acids and derivatives	Peptidomimetics	Depsipeptides	C44H62N8O12	73896.2	57994.1	68430.2	76603.8	64781.1	171803	140396	185153	115189	150036	67255.6	58492.5	64760.3	56441.2	68654	3.71228e-07	1.00822e-06	1.19134	YES
2-(pentafluoroethoxy)phenyl benzoate	Phenylpropanoids and polyketides	Depsides and depsidones		C15F5O3	79838.2	79353.4	69038	77690.3	74047.5	110162	106062	94636.2	110934	111018	199501	173663	200506	210731	213702	2.15537e-10	1.52759e-09	1.19106	YES
rhizonin	Organic acids and derivatives	Carboxylic acids and derivatives	Amino acids, peptides, and analogues	C43N7O9	117310	105402	106919	111655	108025	98057.6	98142.6	99808.5	96943.8	104946	213524	216612	214208	221347	215403	9.07038e-14	2.4453e-12	1.18855	YES
7-[11-[5-(6-amino-3-ethyl-1,2-dihydropyridin-4-yl)-2,3-dihydroxy-5-naphthalen-2-ylpentyl]-2,3'-dihydroxy-3-methoxy-7-oxospiro[9,10-didehydro-6,11-dihydro-5H-benzo[9]annulene-8,4'-cyclohexane]-1'-yl]-8-(ethylaminomethyl)-9-hydroxy-3,3a,4,5,5a,6,7,8,8a,9,10,10a,10b,10c-tetradecahydro-1H-benzo[lmn]phenanthridin-2-one	Lipids and lipid-like molecules	Prenol lipids	Sesterterpenoids	C59N4O8	77684.2	74489	67716.2	76336.8	64479	130263	128836	140269	112386	148369	211186	211377	170006	189559	169293	1.10932e-08	4.48899e-08	1.18621	YES
(3s,2e)-2-(11-dodecenylidene)-3-methoxy-4-methylenebutanolide	Organoheterocyclic compounds	Tetrahydrofurans	Tetrahydrofurans	C18H28O3	162665	167025	174357	175568	159716	93429.5	94502.6	93061.6	92789.2	90144.6	195770	184594	193041	195858	199122	1.78183e-13	4.10943e-12	1.18381	YES
(3S,5S,8R,9S,10S,13S,14R,17S)-3-[2-[(3R,5S,8R,9S,10S,13S,14R,17S)-3,17-dihydroxy-10,13-dimethyl-1,2,4,5,6,7,8,9,11,12,14,15,16,17-tetradecahydrocyclopenta[a]phenanthren-3-yl]ethynyl]-10,13-dimethyl-1,2,4,5,6,7,8,9,11,12,14,15,16,17-tetradecahydrocyclopenta[a]phenanthrene-3,17-diol	Lipids and lipid-like molecules	Steroids and steroid derivatives	Androstane steroids	C40H62O4	27243.4	28136.5	22967.5	25432.5	23343.3	105450	105691	113113	107684	98496.9	23876.5	21543.3	21956.7	23158.4	20168.9	2.35904e-13	5.18281e-12	1.1796	YES
(5Z)-8-{6-[3-(2-aminoethyl)cyclopent-2-en-1-yl]hexyl}-9-(4-hydroxyphenyl)-5'-[(methylamino)methyl]spiro[bicyclo[9.3.1]pentadecane-2,1'-cyclohexane]-1(14),5,11(15),12-tetraene-3-carboxylic acid	Benzenoids	Phenols	1-hydroxy-2-unsubstituted benzenoids	C42N2O3	109288	106947	117336	110600	107383	39890.5	45349.1	39569.4	45143.8	42752	5921.39	3482.58	3998.11	5213.47	3905.28	2.43707e-13	5.25876e-12	1.17947	YES
S-2-(Indol-3-yl)acetyl-CoA	Lipids and lipid-like molecules	Fatty Acyls	Fatty acyl thioesters	C31H43N8O17P3S	86938.6	110309	113339	98855.5	115289	103878	116959	127101	119847	123609	225458	229010	237115	197620	226810	3.37286e-08	1.19097e-07	1.17859	YES
1-methyl-N-[3-[[5-(morpholin-4-ylmethyl)-1,2-oxazol-3-yl]methyl]oxetan-3-yl]piperidin-4-amine	Organic nitrogen compounds	Organonitrogen compounds	Amines	C18H30N4O3	159470	152818	155564	159246	147613	80342	77015.9	82412	79688.3	83271.5	53545	54942.5	67771.7	55489.2	54236.1	3.00618e-11	2.87096e-10	1.17644	YES
6-(1-benzylpiperidin-4-yl)-2-(3-methoxyphenyl)-3,6,17-triazatetracyclo[8.7.0.0³,?.0¹¹,¹?]heptadeca-1(10),11,13,15-tetraene-4,7-dione	Organoheterocyclic compounds	Indoles and derivatives	Pyridoindoles	C33N4O3	111504	117535	109726	116095	114870	41104.8	48557.5	46999.3	43719	45029	8327.62	8547.96	8560.26	10897.3	9531.96	6.16372e-15	2.83646e-13	1.17439	YES
(10S,11R,12R,13S,15R)-13-[3,5-dihydroxy-4-[3-(4-hydroxyphenyl)propanoyl]phenoxy]-3,4,5,11,12,21,22,23-octahydroxy-9,14,17-trioxatetracyclo[17.4.0.02,7.010,15]tricosa-1(23),2,4,6,19,21-hexaene-8,18-dione	Phenylpropanoids and polyketides	Tannins	Hydrolyzable tannins	C35H30O18	163110	174486	189963	181088	174299	245604	247948	247584	248110	241714	170811	122773	136569	133633	137281	3.01407e-07	8.35327e-07	1.17125	YES
N-methylfluvirucin A1	Organic oxygen compounds	Organooxygen compounds	Carbohydrates and carbohydrate conjugates	C24H46N2O5	225885	177352	199546	209002	186462	141756	128260	131087	133441	142551	64170.3	105539	111910	62162.5	104643	3.73927e-05	6.76969e-05	1.1698	YES
Rocuronium	Lipids and lipid-like molecules	Steroids and steroid derivatives	Steroid esters	C32H53N2O4	97308.9	88028.6	86564.5	101236	90066.1	287677	257206	168031	166326	181356	168947	356884	170083	159800	174884	0.000371651	0.000572314	1.16904	YES
kaempferol 3-O-(beta-xylopyranosyl(1->3)-alpha-rhamnopyranosyl(1->6)[beta-glucopyranosyl(1->2)]-beta-glucopyranoside)	Phenylpropanoids and polyketides	Flavonoids	Flavonoid glycosides	C38H48O24	158311	172496	174321	234545	159230	95207.8	98583.2	95723.1	93766.1	106264	89563.1	80875.6	84811.9	76083.5	72922.5	1.99054e-07	5.76872e-07	1.1684	YES
STL539033	Phenylpropanoids and polyketides	Neoflavonoids	Pyranoneoflavonoids	C32H38N2O5	393206	345658	341262	391659	331118	288011	273515	276152	271971	304082	262085	266370	266760	251825	266204	3.27115e-06	7.26157e-06	1.16637	YES
[(2R,3R)-2-(3,4-dihydroxyphenyl)-5,7-dihydroxy-3,4-dihydro-2H-chromen-3-yl] 3,4,5-trihydroxy-6-oxo-1-[(2R,3R)-3,5,7-trihydroxy-3,4-dihydro-2H-chromen-2-yl]benzo[7]annulene-8-carboxylate	Phenylpropanoids and polyketides	Flavonoids	Flavans	C36H28O15	69229.4	103894	99818.2	106074	103493	177513	180727	180547	177012	191933	111327	112959	112033	109508	107930	1.48681e-06	3.5277e-06	1.1648	YES
(2Z)-2-[(2,5-dimethoxyphenyl)methylidene]-6-[(2-fluorophenyl)methoxy]-1-benzofuran-3-one	Phenylpropanoids and polyketides	Aurone flavonoids		C24FO5	164859	128559	144994	186172	151921	258372	235312	247607	260826	258371	102068	140999	101883	247866	130220	0.0024881	0.00343003	1.16418	YES
L-Norleucine	Organic acids and derivatives	Carboxylic acids and derivatives	Amino acids, peptides, and analogues	C6H13NO2	209276	189476	190183	203074	172780	108206	107013	107497	102775	110579	139821	137545	142753	138573	136689	6.19201e-10	3.6795e-09	1.16317	YES
PS(18:1(9Z)/20:4(5Z,8Z,11Z,14Z))	Lipids and lipid-like molecules	Glycerophospholipids	Glycerophosphoserines	C44H76NO10P	441473	373132	404227	732501	353882	287593	298156	339820	314709	334772	436496	406821	344885	357247	411471	0.0340425	0.0404536	1.16303	YES
(1S,5R,8R,9S,12S,13S,16R,18R,20S,21R,23R,24S,31S)-16-[(1S)-1-cyclopentylethyl]-12,20,21,31-tetrahydroxy-29-[[2-(methylamino)ethylamino]methyl]-27-oxo-28-oxaoctacyclo[21.5.2.19,13.01,25.05,21.05,24.08,20.018,31]hentriaconta-25,29-diene-9-carbaldehyde	Lipids and lipid-like molecules	Steroids and steroid derivatives	Steroid lactones	C42H62N2O7	66726.1	90438.8	86242.9	78963.4	91785	42485.5	36957.2	45087.6	49860.6	46142.2	155883	168735	155711	186690	140183	2.79235e-09	1.36029e-08	1.16212	YES
9-benzyl-3-(2-methoxyphenyl)-2-(trifluoromethyl)-8H,10H-chromeno[8,7-e][1,3]oxazin-4-one	Phenylpropanoids and polyketides	Isoflavonoids	Isoflav-2-enes	C26F3NO4	70799.4	70657.8	69848.8	69557.8	69248.2	66278.4	64057.6	63948.8	67357.6	66047.7	191649	185558	194089	189149	124409	1.04877e-08	4.28606e-08	1.16157	YES
Pariric Acid	Lipids and lipid-like molecules	Fatty Acyls	Lineolic acids and derivatives	C18H28O2	89934.3	83883.8	87757.5	86943.8	83872.3	160647	155001	159589	155213	165879	66054.4	65359.4	65607.4	58745	63988.1	1.66057e-13	3.90468e-12	1.16028	YES
cis-2-Hydroxy 4-methoxycinnamic acid 2-glucoside	Organic oxygen compounds	Organooxygen compounds	Carbohydrates and carbohydrate conjugates	C16H20O9	119234	112849	111181	117182	110218	77720	80188.1	82656.7	92882.6	83309	203260	193643	197183	194875	209472	6.36457e-12	7.82249e-11	1.16026	YES
10,11-dihydroxy-9-(hydroxymethyl)-4,5,9,13,19-pentamethyl-20-methylidene-24-oxahexacyclo[15.5.2.01,18.04,17.05,14.08,13]tetracos-15-en-23-one	Lipids and lipid-like molecules	Steroids and steroid derivatives	Steroid lactones	C30H44O5	143914	126510	134243	128351	122887	63359.3	65284.5	78571.3	64205.3	66471.2	19993.7	20814.7	29519.4	28214.1	27784.5	2.79566e-10	1.88165e-09	1.1594	YES
N'-(2-{4-cyclohexyl-1,4-dihydroxy-7-[3-(1H-indol-2-yl)prop-1-en-2-yl]-decahydroazulen-1-yl}ethyl)-N-methylguanidine	Lipids and lipid-like molecules	Prenol lipids	Sesquiterpenoids	C31N4O2	80126.6	71416.1	73306.1	76346	70079.8	78043	75849.1	91292.4	75951.5	83541.4	162462	197522	170867	205015	194388	6.24796e-10	3.70385e-09	1.15826	YES
Hyperin 2''-[glucosyl-(1->3)-rhamnoside] 6''-rhamnoside	Phenylpropanoids and polyketides	Flavonoids	Flavonoid glycosides	C39H50O25	183223	199434	220642	182999	201806	116885	136290	129507	136714	127418	95912.2	98704.3	97768.9	77731.6	103606	5.64252e-08	1.87928e-07	1.15799	YES
3-[7-(benzylamino)-1-oxo-3,4,6,7,8,8a-hexahydro-2H-pyrrolo[1,2-a]pyrazin-4-yl]-N-phenylpropanamide	Benzenoids	Benzene and substituted derivatives	Phenylmethylamines	C23N4O2	418003	404024	417396	430062	405650	337870	352998	318669	355062	334505	421514	429465	434394	432531	423263	7.8124e-08	2.51287e-07	1.15379	YES
AKOS040736138	Phenylpropanoids and polyketides	Tannins	Tannins	C36H30O21	39527.8	38944.3	38776.9	41831.3	37893	55902.3	58758.8	57039.9	52514.5	55378.5	162179	146322	146734	150370	147114	4.79262e-15	2.37808e-13	1.15164	YES
[5-[5-[4-[3,5-Dihydroxy-6-(hydroxymethyl)-4-methoxyoxan-2-yl]oxy-3,5-dihydroxy-6-(hydroxymethyl)oxan-2-yl]oxy-3,4-dihydroxy-6-methyloxan-2-yl]oxy-4-hydroxy-6-[[10-hydroxy-2,6,13,17,17-pentamethyl-6-(4-methylpent-3-enyl)-8-oxo-7-oxapentacyclo[10.8.0.02,9.05,9.013,18]icos-11-en-16-yl]oxy]oxan-3-yl] hydrogen sulfate	Lipids and lipid-like molecules	Prenol lipids	Triterpenoids	C54O25S	23354.1	18873.2	20027.5	13008.6	19531.7	61838.6	44176.2	39664.2	55345.2	58524.4	147793	121964	113600	149462	142187	3.50497e-09	1.65924e-08	1.1502	YES
(3R)-1-methyl-3-prop-1-en-2-ylcyclohexene	Lipids and lipid-like molecules	Prenol lipids	Monoterpenoids	C10H16	70383.1	79555	65472.8	55976.1	77839.2	23076.3	20939.9	21244.5	21075.8	25030.8	129577	129601	161628	129627	132909	2.19753e-11	2.22314e-10	1.15001	YES
NCGC00347372-02	Organic oxygen compounds	Organooxygen compounds	Carbohydrates and carbohydrate conjugates	C45H74O17	26153.9	24599.1	26179	22101.6	22435.2	38815.3	33782.7	36665.4	30960.9	35596.2	134749	121373	287605	115048	115905	1.15188e-07	3.5526e-07	1.14932	YES
(4~{a}~{R},6~{a}~{R},8~{S},9~{R},10~{a}~{S},10~{b}~{R})-8-[(1'~{R},3'~{R},8~{R},11~{R})-11-[(2~{S},3~{R},5~{S})-5-(2-amino-4-pyridyl)-2,3-dihydroxy-5-(2-naphthyl)pentyl]-2,3'-dihydroxy-3-methoxy-7-oxo-spiro[9,10-didehydro-6,11-dihydro-5~{H}-benzo[9]annulene-8,4'-cyclohexane]-1'-yl]-9-(ethylaminomethyl)-2,4,4~{a},5,6,6~{a},7,8,9,10,10~{a},10~{b}-dodecahydro-1~{H}-phenanthridin-3-one	Organoheterocyclic compounds	Quinolines and derivatives	Benzoquinolines	C55H68N4O7	36999.6	35298.4	32077.6	30171.7	37886.5	47201.9	45060.8	47606.6	50843.6	39011.3	139420	150597	146376	146604	136461	8.54423e-12	1.00162e-10	1.14846	YES
Cerarvensin 2''-O-rhamnoside	Phenylpropanoids and polyketides	Flavonoids	Flavonoid glycosides	C26H28O13	40310.6	41822	39229.3	42149.3	38502.5	124118	119176	121150	127847	125992	78360.1	77502.4	77946.3	79835.5	79886.8	1.09614e-15	8.25169e-14	1.14803	YES
2-Icosyl-2,5,7-trihydroxy-2,3-dihydro-4H-1-benzopyran-4-one	Organoheterocyclic compounds	Benzopyrans	1-benzopyrans	C29H48O5	345620	342139	246753	349866	246510	252257	246188	249363	178934	251787	374284	374693	350713	341110	355533	0.00138874	0.001979	1.14382	YES
(1R,2S,4S,5R,8S,9S,10S,13S,14R,18R,20S,25R)-9-[(1S)-1,2-dihydroxyethyl]-13-hexyl-2,10,25-trihydroxy-4,5,9,20-tetramethylhexacyclo[18.5.2.01,18.04,17.05,14.08,13]heptacos-16-en-23-yn-15-one	Lipids and lipid-like molecules	Steroids and steroid derivatives	Hydroxysteroids	C39H60O6	63548.8	73695	64443.3	83840.4	72291.8	134648	135511	132927	104698	137664	177394	216586	183867	156297	182162	7.85449e-08	2.52231e-07	1.14197	YES
Plakolide A	Organoheterocyclic compounds	Lactones	Gamma butyrolactones	C18H28O2	304170	318117	336065	319803	300526	226570	241924	241745	235434	237019	236664	244429	237783	242746	237528	5.67698e-09	2.52318e-08	1.14013	YES
STL541457	Phenylpropanoids and polyketides	Flavonoids	Pyranoflavonoids	C28H18O11	91054.1	85683	95108.3	91467.5	78308	85888.6	80378.2	79126.4	78943.7	79388.6	201350	187416	181469	187691	178450	2.29178e-11	2.29735e-10	1.13997	YES
3-(8'S*-hydroxynona-5'-E-enyl)-6,8-dihydroxyisochromen-1-one|fusariumin	Phenylpropanoids and polyketides	Isocoumarins and derivatives		C18H22O5	171789	177072	176499	187059	163481	148105	151208	149487	159954	159826	62451.3	63044.9	65816.2	64588.2	65434.6	3.7456e-14	1.20713e-12	1.13967	YES
[(2R,3R)-5,7-dihydroxy-2-[3,4,6-trihydroxy-5-oxo-2-[(2R,3R)-3,5,7-trihydroxy-3,4-dihydro-2H-chromen-2-yl]benzo[7]annulen-8-yl]-3,4-dihydro-2H-chromen-3-yl] 3,4,5-trihydroxybenzoate	Phenylpropanoids and polyketides	Flavonoids	Hydroxyflavonoids	C36H28O16	192790	190574	212122	188342	185834	262208	255228	227291	249789	260970	315590	320197	308265	295629	286665	4.65222e-08	1.58176e-07	1.13956	YES
5,7-diethyl-2-isopropyl-1,3-diazatricyclo[3.3.1.1^{3,7}]decan-6-ol	Organoheterocyclic compounds	Diazinanes	Diazinanes	C15H28N2O	82015.6	80466.1	79467.4	79396.4	78113.5	157790	159180	160515	167834	163363	123534	121101	132514	126971	120896	1.77205e-13	4.10601e-12	1.13855	YES
STL552625	Organoheterocyclic compounds	Benzofurans	Benzofuranones	C34H35ClN2O9S2	44891.6	44770.6	40250.6	39722.3	41244.5	131636	95507	140416	88643.7	130691	158078	169481	153689	84487.1	198443	3.39144e-06	7.49157e-06	1.13582	YES
5-Thymidylic acid	Nucleosides, nucleotides, and analogues	Pyrimidine nucleotides	Pyrimidine deoxyribonucleotides	C10H15N2O8P	103858	118284	111375	115965	111725	187625	189141	184323	194881	192426	192221	190608	179343	184427	188385	1.93192e-11	1.99109e-10	1.13478	YES
1-[(2S,3S)-2-(4-hydroxy-3-methoxyphenyl)-3-[(2R)-pyrrolidin-2-yl]-2,3-dihydro-1,4-benzodioxin-6-yl]-2-[(2R)-pyrrolidin-2-yl]ethanone	Organoheterocyclic compounds	Benzodioxanes	Phenylbenzodioxanes	C25H30N2O5	84730	97428.4	111365	83311.3	93342	154738	162173	157123	171525	163617	51314.7	75644.6	54351.3	52354.9	77856.4	5.23941e-07	1.37503e-06	1.13466	YES
cryptophycin-19	Organic acids and derivatives	Peptidomimetics	Hybrid peptides	C34H41ClN2O7	100198	92391.1	95478.9	99652.5	100089	25930.7	25417.1	25751.2	24620.1	26070.7	12351	12467.8	13249.7	13177.3	12099.1	4.63373e-18	1.63736e-15	1.13354	YES
daphtenidine A	Lipids and lipid-like molecules	Prenol lipids	Sesquiterpenoids	C31H47NO4	244816	229105	228186	245181	226234	179445	170858	163045	174205	178977	268927	265474	289242	284536	261444	2.3499e-09	1.16974e-08	1.13036	YES
STL525277	Alkaloids and derivatives	Lupin alkaloids	Cytisine and derivatives	C24H28N4O4S	123939	129275	131979	128804	127917	60823	55146	63671.7	59682	56795.6	39513.3	37074	37905.3	39509.9	37776.9	1.28099e-14	4.95083e-13	1.12856	YES
Endophenazine C	Organoheterocyclic compounds	Diazanaphthalenes	Benzodiazines	C25H28N2O7	126477	123810	120945	133943	122056	55127.5	63601.2	54896.8	57107.3	56552.1	33249.9	33266.1	36248.6	36305.2	36471	1.55027e-13	3.7139e-12	1.12787	YES
3-[2-Amino-6-(3-hydroxypropyl)-1,2-dihydropyridin-5-yl]-9-[1-(4-hexyl-3-methyloxolan-2-yl)-1,2-dihydroxypropan-2-yl]-12,18,19-trihydroxy-14-(2-hydroxypropylamino)-8-methylpentacyclo[11.7.1.01,16.06,21.08,12]henicosa-4,13-dien-15-one	Lipids and lipid-like molecules	Steroids and steroid derivatives	Vitamin D and derivatives	C47N3O9	85431	122323	96392.1	117815	122655	179021	193276	199085	178530	149921	98691.6	87572.6	85100.2	97252.7	89049.6	3.52176e-06	7.74489e-06	1.12718	YES
PLANKTOCYCLIN	Organic acids and derivatives	Carboxylic acids and derivatives	Amino acids, peptides, and analogues	C39H60N8O8S	47309.9	49704.2	48211.9	51854.1	34919	47340.4	47183.6	45918.9	47069.9	43198.9	144238	171887	141066	143332	136738	6.91672e-10	4.05175e-09	1.12586	YES
Benzoic acid + 2O, O-Hex	Organic oxygen compounds	Organooxygen compounds	Carbohydrates and carbohydrate conjugates	C13H16O9	60989.7	52210.9	67264.3	66848.8	55097.9	29728.5	37535.5	28560.5	28480.5	28003.4	137172	147477	126690	139638	148175	9.35911e-11	7.52837e-10	1.12487	YES
UNPD65943	Lipids and lipid-like molecules	Fatty Acyls	Lineolic acids and derivatives	C18O2	28976.1	29659.8	30989.1	37277.4	28357	21222.8	11389.4	13138.9	15518.6	12730.5	116513	120204	132009	119936	120540	2.11027e-10	1.49885e-09	1.12446	YES
Naringin	Phenylpropanoids and polyketides	Flavonoids	Flavonoid glycosides	C27H32O14	204188	214256	211910	218210	209855	236197	239322	243930	237108	239015	310105	330209	314214	329071	316774	6.53652e-12	7.97685e-11	1.12393	YES
2-Exo-hydroxy-1,4-cineole	Lipids and lipid-like molecules	Prenol lipids	Monoterpenoids	C10H18O2	131364	121053	126705	126715	115372	46071.8	45901.3	44318	44628.9	44713.4	88448.3	88314.4	90085.6	88843.1	86642	8.65837e-15	3.66969e-13	1.12328	YES
Pamamycin-621D	Organic acids and derivatives	Carboxylic acids and derivatives	Dicarboxylic acids and derivatives	C36H63NO7	42399.5	43417.6	43684.2	35382.6	46831.7	113042	110603	114315	110412	100099	22793.7	19653.7	21454.7	25651.2	19166.8	1.92013e-11	1.981e-10	1.1215	YES
(2R)-2-[(3R,4aS,7S,8S,8aS)-3,4'-dihydroxy-4,4,7,8a-tetramethyl-7'-oxospiro[2,3,4a,5,6,7-hexahydro-1H-naphthalene-8,2'-3,5-dihydrofuro[2,3-f]isoindole]-6'-yl]-6-[(3S,4aS,7S,8S,8aS)-3,4'-dihydroxy-4,4,7,8a-tetramethyl-7'-oxospiro[2,3,4a,5,6,7-hexahydro-1H-naphthalene-8,2'-3,5-dihydrofuro[2,3-f]isoindole]-6'-yl]hexanoic acid	Organoheterocyclic compounds	Isoindoles and derivatives	Isoindolines	C52H70N2O10	218737	254158	229011	385206	236285	157962	158103	161002	153995	158545	245830	162198	153121	154371	170502	0.00181749	0.00254886	1.12028	YES
PS(DiMe(11,3)/MonoMe(11,5))	Lipids and lipid-like molecules	Glycerophospholipids	Glycerophosphoserines	C47H80NO12P	47480.4	44969.8	41834.5	51020.9	44646.9	45132.2	46792.1	48216.8	52183.8	48797	129369	197422	128862	123301	204250	3.912e-08	1.35761e-07	1.11936	YES
1-[(2S,3S,4S)-3-[[butyl(methyl)amino]methyl]-4-ethyl-2-(hydroxymethyl)pyrrolidin-1-yl]-3-methylbutan-1-one	Organoheterocyclic compounds	Pyrrolidines	N-acylpyrrolidines	C18H36N2O2	271412	268308	311655	269579	257203	193430	188096	232120	201529	195664	340253	346231	337478	346813	217783	0.000654643	0.000976192	1.1191	YES
2-[4-[4-[2,6-dihydroxy-4-(2,4,6-trihydroxyphenoxy)phenoxy]-2,6-dihydroxyphenoxy]-2,6-dihydroxyphenyl]benzene-1,3,5-triol	Phenylpropanoids and polyketides	Tannins	Tannins	C30H22O15	167954	137389	175783	175385	169276	193428	192990	192114	187777	171154	269419	272987	281851	278287	270606	1.29846e-07	3.96145e-07	1.11901	YES
STL531478	Organic acids and derivatives	Carboxylic acids and derivatives	Amino acids, peptides, and analogues	C26H27ClN4O6	76712	79311.8	84664.3	82080.3	81188.3	79061.7	78640.6	77793	75213.8	72301.6	181073	182618	184232	166289	177588	2.44259e-13	5.25876e-12	1.11879	YES
Helianthol A	Lipids and lipid-like molecules	Prenol lipids	Sesquiterpenoids	C15H24O	86770.7	81498.9	77495.8	83655.9	81594.9	70196.9	66903	55014.6	69365.4	72284.9	173335	178604	170455	167747	169530	1.24307e-10	9.57118e-10	1.11821	YES
5-[(2,4-difluorobenzyl)oxy]-4,7-dimethyl-2H-chromen-2-one	Phenylpropanoids and polyketides	Coumarins and derivatives		C18F2O3	31724.4	34182.2	34489.6	41154.4	33282.3	17654.1	17629.8	17281.3	14946.6	15207.7	137714	110737	137884	123370	106377	2.95293e-12	4.09766e-11	1.11779	YES
(1S,2S,5R,6R,7S)-2-N-cyclohexyl-6-N-(3,5-dimethylphenyl)-3-(4-methylcyclohexyl)-4-oxo-10-oxa-3-azatricyclo[5.2.1.01,5]dec-8-ene-2,6-dicarboxamide	Organic acids and derivatives	Carboxylic acids and derivatives	Amino acids, peptides, and analogues	C31H41N3O4	187018	174172	170922	185670	168687	95704.8	89535.9	101788	110030	103800	110417	116753	116842	116152	111069	4.0491e-09	1.88704e-08	1.11693	YES
(1R,2S,5S,6R,7R)-3-[3-(4-benzylpiperidin-1-yl)propyl]-6-N-(3-methoxyphenyl)-2-N-[(1R,2R)-2-methylcyclohexyl]-4-oxo-10-oxa-3-azatricyclo[5.2.1.01,5]dec-8-ene-2,6-dicarboxamide	Organoheterocyclic compounds	Piperidines	Benzylpiperidines	C39H50N4O5	290401	270731	283403	294513	259420	215183	212943	215577	239383	186630	179312	184660	172880	191273	179656	5.92672e-07	1.53385e-06	1.11576	YES
Bacillamidin C	Organic acids and derivatives	Carboxylic acids and derivatives	Amino acids, peptides, and analogues	C17N2O3	369184	389125	400519	385550	382436	309008	311534	309788	314481	306434	318235	317986	305366	301614	311449	3.10696e-09	1.48863e-08	1.1157	YES
STL529594	Organic oxygen compounds	Organooxygen compounds	Carbonyl compounds	C30H23ClN4O4	30890.8	28772.4	29556.7	30032.3	29919.3	47286.8	47770.2	52693.7	45028.2	44843.2	136202	140888	137255	128722	131830	4.80712e-15	2.37808e-13	1.11531	YES
L-Asparagine	Organic acids and derivatives	Carboxylic acids and derivatives	Amino acids, peptides, and analogues	C4H8N2O3	101312	107860	114923	104837	103904	49438	53752.6	50904.2	52739.7	50623	8173.51	5921.01	4942.62	8811.15	5860.99	2.93941e-12	4.09037e-11	1.11443	YES
3-(2-Amino-1,2-dihydropyridin-5-yl)-12,18,19-trihydroxy-9-[1-hydroxy-1-(7-hydroxy-13-propyl-9-oxatricyclo[8.5.0.02,8]pentadecan-7-yl)ethyl]-8-methylpentacyclo[11.7.1.01,16.06,21.08,12]henicosa-4,13-dien-15-one	Lipids and lipid-like molecules	Steroids and steroid derivatives	Stigmastanes and derivatives	C46N2O7	217699	264272	189919	236187	219740	287596	256840	290647	301752	319680	208566	163692	160789	186351	199110	7.12493e-05	0.000122769	1.11441	YES
(1R, 2R)-5'-hydroxyjasmonic acid	Lipids and lipid-like molecules	Fatty Acyls	Lineolic acids and derivatives	C12H18O4	228396	254507	206550	246307	187767	189469	140111	134618	109100	145365	126034	142478	135539	142978	133566	0.000158189	0.000258229	1.11404	YES
2-chloro-N-[2-(5-methoxy-1H-indol-3-yl)ethyl]-9H-purin-6-amine	Organoheterocyclic compounds	Imidazopyrimidines	Purines and purine derivatives	C16H15ClN6O	160824	143190	151810	159669	153642	94350.7	97229.7	91414	95699.3	94639.1	206875	193401	179549	181418	205073	8.42154e-11	6.87481e-10	1.11354	YES
3-[[(1S,4aR,5R,5'S,8aS)-5'-methylspiro[2,3,4,4a,6,7,8,8a-octahydro-1H-naphthalene-5,3'-cyclohexene]-1-yl]methyl]-5-(1-phenylcyclohexyl)phenol	Benzenoids	Benzene and substituted derivatives	Diphenylmethanes	C35H46O	238912	240629	220165	244136	219426	192815	205775	350141	189487	208747	129808	109736	108624	113079	105056	1.3576e-05	2.66986e-05	1.11328	YES
Epicatechin-(2beta->5,4beta->6)-ent-epicatechin	Phenylpropanoids and polyketides	Flavonoids	Biflavonoids and polyflavonoids	C30H24O12	40989.7	42210.1	43002	61912	39631.5	116937	118452	124633	125246	118108	56792.1	50324.8	51270.9	49177.6	56155.1	1.96851e-08	7.43092e-08	1.11282	YES
10-epi-3-deOH-HSAF	Lipids and lipid-like molecules	Prenol lipids	Monoterpenoids	C29H40N2O5	137021	124742	124312	133234	120359	157965	153540	150799	157875	157657	48363	46399.3	51858.9	47716.9	50281.3	2.61496e-14	8.89087e-13	1.11267	YES
8-(4-chlorobenzoyl)-2,6-bis[4-(3-oxo-3-phenylprop-1-enyl)phenyl]pyrrolo[3,4-f]isoindole-1,3,5,7-tetrone	Phenylpropanoids and polyketides	Linear 1,3-diarylpropanoids	Linear 1,3-diarylpropanoids	C47H27ClN2O7	158156	99838.1	96007	102635	97153.7	140634	158312	233318	219906	157043	268593	145197	216526	250871	236440	0.00112902	0.00163384	1.11243	YES
5-(3,4-dihydroxyphenyl)-2,10-dihydroxy-6-[(4-hydroxy-2-methoxy-phenyl)methyl]-1,3-dimethoxy-benzo[a]xanthen-9-one	Phenylpropanoids and polyketides	Diarylheptanoids	Linear diarylheptanoids	C33H26O10	79574.2	86937	86295	85887	31770.1	152167	147322	132002	144594	157881	158376	167851	159223	175012	186748	0.000327864	0.000508446	1.11188	YES
bisglaucumlide K	Lipids and lipid-like molecules	Prenol lipids	Triterpenoids	C43H62O10	109258	112183	100256	130075	140395	121007	118627	108025	128814	105114	231698	208977	225746	211716	209388	2.61957e-07	7.37984e-07	1.11118	YES
methyl 3-acetyloxy-2-tetradec-7-enyloctadecanoate	Lipids and lipid-like molecules	Fatty Acyls	Fatty alcohol esters	C35H66O4	206634	134144	129554	165178	121701	190632	184725	275670	318025	157998	94243.5	100140	98499.5	141451	96776.1	0.00124365	0.00178769	1.11031	YES
Toxadocial C	Organic acids and derivatives	Organic sulfuric acids and derivatives	Sulfuric acid esters	C50H98O18S4	150139	146667	150755	154318	142158	74025	71118	72438.9	71638.1	68858.4	124105	122637	115946	116281	120153	1.5765e-13	3.75854e-12	1.10819	YES
juncenolide J|Juncin F|rel-(1R,2'R,3aR,4S,8S,8aS,9S,11R,12aS,13S,13aR)-8,9,13-tris(acetyloxy)-4-chlorotetradecahydro-13a-hydroxy-1,8a-dimethyl-5-methylene-2-oxospiro[benzo[4,5]cyclodeca[1,2-b]furan-12(2H),2'-oxiran]-11-yl 3-methylbutanoate	Lipids and lipid-like molecules	Prenol lipids	Terpene lactones	C31H43ClO12	206630	170589	180445	205049	180295	120959	117117	119429	112876	124365	210021	204575	201812	198316	198126	5.90559e-09	2.60731e-08	1.10397	YES
899391-19-6	Phenylpropanoids and polyketides	Coumarins and derivatives	Coumarins and derivatives	C16H19ClN2O2	291888	324650	293134	292517	302227	233596	223406	216703	215271	221871	250633	251957	232919	228187	235225	1.93099e-07	5.61754e-07	1.10392	YES
(3Z,5Z,7Z,9Z,11Z,13Z,16R,18S,20S,22S,24S,26R,28S,30S,32S,35S,36S)-16,18,20,22,24,26,28,30,32-nonahydroxy-35-methyl-36-propan-2-yl-1-oxacyclohexatriaconta-3,5,7,9,11,13-hexaen-2-one	Organic acids and derivatives	Carboxylic acids and derivatives	Carboxylic acid derivatives	C39H64O11	109890	112342	127340	107630	127554	97697.7	94208.9	105079	102825	91876.5	204972	210772	195299	192539	215846	1.27438e-09	6.83024e-09	1.10313	YES
(2~{S},4~{a}~{R},6~{a}~{R},6~{a}~{S},6~{b}~{R},8~{a}~{S},9~{R},10~{S},11~{R},12~{S},12~{a}~{R},14~{b}~{S})-11-hydroxy-2,9-bis(hydroxymethyl)-12-[[(2~{S},3~{S})-2-[1-(1~{H}-imidazol-4-yl)cyclopentyl]-5-oxo-pyrrolidin-3-yl]methyl]-2,6~{a},6~{b},9,12~{a}-pentamethyl-10-[(2~{S},3~{R},4~{S},5~{R})-3,4,5-trihydroxytetrahydropyran-2-yl]oxy-1,3,4,5,6,6~{a},7,8,8~{a},10,11,12,13,14~{b}-tetradecahydropicen…	Lipids and lipid-like molecules	Steroids and steroid derivatives	Hydroxysteroids	C48H73N3O11	86988.9	81754.3	66785.1	87714.3	83431	92919.8	86456.2	92993.9	69663.9	71057.9	189461	187945	174557	177034	167312	6.9916e-08	2.27774e-07	1.10308	YES
Glenthmycin M	Lipids and lipid-like molecules	Prenol lipids	Sesterterpenoids	C36H48O6	130126	166268	164260	122800	154703	65776.1	110821	66236.1	103495	70142.9	50382.9	50268.9	48720.9	49570.8	50034.6	1.30244e-06	3.1232e-06	1.10237	YES
N-(1-benzylpiperidin-4-yl)-4-{7,11-dihydroxy-9a,11a-dimethyl-hexadecahydro-1H-cyclopenta[a]phenanthren-1-yl}pentanamide	Lipids and lipid-like molecules	Steroids and steroid derivatives	Bile acids, alcohols and derivatives	C36N2O3	13691.2	23087.8	20875.1	14839.3	20764.5	71393.3	107517	67223	105453	111842	4934.69	5090.91	5262.78	5162.65	4149.79	1.3611e-10	1.03273e-09	1.10233	YES
N-(1-cyclohexylpropan-2-yl)-6-imino-1-methyl-3,7-dihydro-2H-purin-2-amine	Organoheterocyclic compounds	Imidazopyrimidines	Purines and purine derivatives	C15H26N6	105295	98976.9	96755.3	106449	96655.6	37512.3	36701.3	36036.1	37243	38532	122580	125369	128276	125757	124422	6.11152e-16	5.25803e-14	1.10232	YES
Trikoveramide C	Organic acids and derivatives	Peptidomimetics	Depsipeptides	C40H62N4O8	61362.7	73094.8	45179.3	56532.3	75533.4	65667.8	54691.8	60103.3	57812.6	65065.9	170185	174083	140001	157477	152967	1.16762e-07	3.59888e-07	1.10138	YES
N,N-dibenzyl-1-(5-ethyl-1-azabicyclo[2.2.2]octan-2-yl)methanamine	Organoheterocyclic compounds	Quinuclidines		C24N2	225072	207335	160481	176367	212359	127284	125807	91100.1	92825	131871	140522	144781	142769	149165	146980	0.000118238	0.000196481	1.10135	YES
CID 124901598	Lipids and lipid-like molecules	Prenol lipids	Diterpenoids	C26H34O8	230210	221293	244503	256592	247705	286039	298046	294729	266510	278811	176719	195148	176455	180378	171708	3.01759e-08	1.07978e-07	1.10024	YES
2-[[2-[(5-ethyl-[1,2,4]triazino[5,6-b]indol-3-yl)sulfanyl]acetyl]amino]-N-propylacetamide	Organic acids and derivatives	Carboxylic acids and derivatives	Amino acids, peptides, and analogues	C18H22N6O2S	180208	255061	235440	208701	276885	182614	228364	215751	254584	210358	96914	116310	110615	127340	140599	1.4096e-05	2.76389e-05	1.10004	YES
(6~{S},7~{Z},12~{S},15~{S},16~{E},18~{S},19~{Z},21~{S},22~{Z})-6,12-dibenzyl-8,17,20,23-tetrahydroxy-21-[(1~{R})-1-hydroxyethyl]-1,4,10,13-tetramethyl-15,18-bis[(1~{S})-1-methylpropyl]-1,4,7,10,13,16,19,22-octazacyclotetracosa-7,16,19,22-tetraene-2,5,11,14-tetrone	Organic acids and derivatives	Carboxylic acids and derivatives	Amino acids, peptides, and analogues	C44H64N8O9	134153	110517	131536	140096	124985	73622.8	59049	63493.1	67623.8	75297.7	34822.7	43599.9	39109.1	35514.5	37913.5	4.94977e-10	3.03426e-09	1.09917	YES
PRECARRIEBOWMIDE	Organic acids and derivatives	Peptidomimetics	Depsipeptides	C46H68N6O8S	343416	177351	183258	186118	172255	120783	119167	111711	111399	111276	137836	158578	135876	146966	151683	0.000745828	0.00110236	1.09876	YES
Macquarimicin C	Organoheterocyclic compounds	Naphthopyrans	Naphthopyranones	C22H26O5	244246	261601	246002	259045	237295	235713	259787	243415	222996	272180	149756	141766	152992	149037	152034	3.64889e-09	1.71751e-08	1.09865	YES
PD059870	Lipids and lipid-like molecules	Glycerophospholipids	Glycerophosphoethanolamines	C39H68NO8P	32947	65744.4	57543.8	38411.2	74325	46043.8	54968.9	61369.2	66105	54479.1	155716	141025	150822	163107	152824	6.51394e-06	1.35511e-05	1.09857	YES
(1~{R},5~{S},6~{S},7~{S},18~{S},21~{S},27~{S},28~{S},32~{S},35~{S},40~{R},41~{R})-7'-(3-aminopropyl)-40-methyl-27-propyl-spiro[23-oxa-28,34-diazaundecacyclo[32.7.1.1^{12,16}.1^{28,32}.0^{2,20}.0^{5,21}.0^{5,24}.0^{7,21}.0^{18,41}.0^{30,35}.0^{38,42}]tetratetraconta-2(20),12(44),13,15,24,38(42)-hexaene-6,3'-isobenzofuran]-1',22-dione	Organoheterocyclic compounds	Quinolizines	Quinolizines	C55H67N3O4	160480	161174	160904	174625	148589	99692.1	118205	106305	119904	137959	59659.4	54589.3	61229.5	58533.4	62854.1	1.15147e-09	6.26066e-09	1.09672	YES
2-[2-[(4aR)-3,7-dihydroxy-9-methoxy-4a-methyl-2,6-dioxobenzo[c]chromen-1-yl]-3,4-dihydroxy-6-methylphenyl]-6-hydroxy-4-methoxybenzoic acid	Benzenoids	Benzene and substituted derivatives	Benzoic acids and derivatives	C30H24O12	82605	32368.6	75320.8	74425.8	52284.9	164138	180042	156445	160430	169327	134302	201570	48876.1	91208.8	60890.8	0.00615642	0.00804538	1.09484	YES
3,5-Dihydroxybenzoic acid	Benzenoids	Benzene and substituted derivatives	Benzoic acids and derivatives	C7H6O4	41191	51731.5	52289.4	44259.7	51132.2	31194.8	26863.9	29284.9	29115	30214.8	135925	135329	129324	123287	132220	1.89964e-12	2.83485e-11	1.09362	YES
(13E)-8alpha-hydroxylabd-13-en-15-yl diphosphate	Lipids and lipid-like molecules	Prenol lipids	Diterpenoids	C20H38O8P2	122284	110432	110809	118712	113036	59895.5	61136.1	58086.6	58944	54734.9	23087.8	21858.3	20249.3	21779.3	21636.1	1.48593e-15	1.05013e-13	1.09351	YES
Aesculetin	Phenylpropanoids and polyketides	Coumarins and derivatives	Hydroxycoumarins	C9H6O4	352746	308805	370558	372017	364503	407882	407252	400565	398298	396170	292995	313739	290989	296580	289525	1.84969e-06	4.30001e-06	1.09347	YES
8-carboxyl-3-hydroxy-5-methoxy-2-dimethyl chroman|8-carboxyl-3-hydroxy-5-methoxy-2-dimethylchroman	Organoheterocyclic compounds	Benzopyrans	1-benzopyrans	C13H16O5	114482	100050	107970	110078	104929	60220.6	54360.1	60982.4	52995.1	59833.7	10888.7	10125.9	10483.3	11802.9	9019.75	8.67453e-15	3.66969e-13	1.09037	YES
N-{15-cyclohexyl-11,12,15-trihydroxy-2-[(1H-indol-2-yl)methyl]tetracyclo[9.6.2.0¹,?.0¹?,¹?]nonadec-2-en-7-yn-9-yl}-N'-methylguanidine	Organoheterocyclic compounds	Indoles and derivatives	Indoles	C36N4O3	136889	136974	147343	161667	153610	177336	201479	188218	207336	208748	268359	266801	236956	249821	226973	2.91886e-07	8.12127e-07	1.08981	YES
Cyclo(-Gly-His)	Organic acids and derivatives	Carboxylic acids and derivatives	Amino acids, peptides, and analogues	C8H10N4O2	182036	190730	210112	174440	193442	261134	262065	286823	254999	269531	240665	266532	244187	240058	242641	1.02944e-06	2.52799e-06	1.08922	YES
3-[3-[benzyl(methyl)amino]propyl]-6-N-(3-methoxyphenyl)-2-N-(2-methylcyclohexyl)-4-oxo-10-oxa-3-azatricyclo[5.2.1.01,5]dec-8-ene-2,6-dicarboxamide	Organic acids and derivatives	Carboxylic acids and derivatives	Amino acids, peptides, and analogues	C35N4O5	114988	120306	120607	120276	116764	52616.2	53334.5	56986.3	57157	50913.5	35075.8	36078.6	34860.7	35308.2	33762.5	3.01438e-15	1.72394e-13	1.08914	YES
Microcystin-YR	Organic acids and derivatives	Carboxylic acids and derivatives	Amino acids, peptides, and analogues	C52H72N10O13	123296	116780	133540	124398	117595	47642.1	46352.6	51693.9	49824.8	43074.5	84966	87760.5	90439.2	89813.1	82053.7	1.75699e-11	1.83179e-10	1.08911	YES
8-(beta-D-glucopyranosyloxy)-5,6,7,8-tetrahydro-1,3,5,1',3',5',8',1'',3'',5'',8''-undecahydroxy-[2,7:2',7''-ter-9H-xanthene]-9,9',9''-trione|puniceaside C	Organoheterocyclic compounds	Benzopyrans	1-benzopyrans	C45H34O23	38220.7	39378.7	72361.5	37562.2	49219.4	51361.1	124019	71905.8	119668	89702.7	130738	144477	198676	170123	160043	5.8758e-05	0.000102712	1.089	YES
kaempferol-3-O-glucoside	Organic oxygen compounds	Organooxygen compounds	Carbohydrates and carbohydrate conjugates	C21H22O11	30478.7	49574.8	79398	81245.7	70254.6	84234	80117.1	85259.8	85717.9	75505.4	169922	159053	160183	165257	178106	6.24354e-05	0.00010868	1.0887	YES
Streptonigrin	Organoheterocyclic compounds	Pyridines and derivatives	Bipyridines and oligopyridines	C25H22N4O8	1121.97	223.183	6616.13	275.798	4956.52	7473.88	6144.78	8211.21	6366.58	7922.26	100612	98723.1	102064	94541.8	98348.9	2.21911e-05	4.19325e-05	1.08796	YES
2-ethyl-1-[[2-[[2-ethyl-1-[(3-hydroxy-4-methoxyphenyl)methyl]-6-methoxy-3,4-dihydro-1H-isoquinolin-7-yl]oxy]-4,5-dimethoxyphenyl]methyl]-6-methoxy-3,4-dihydro-1H-isoquinolin-7-ol	Organoheterocyclic compounds	Isoquinolines and derivatives	Benzylisoquinolines	C41H50N2O8	133264	136252	132261	147827	135330	186359	185329	181593	175077	189709	74845.5	96207.2	81891.4	80284.8	84256.1	4.59927e-10	2.86016e-09	1.08784	YES
NCGC00391042-01	Benzenoids	Benzene and substituted derivatives	Benzoic acids and derivatives	C25H24N6O3	106230	102978	100895	92794.7	102925	49371.3	36664.1	48129.4	48455.7	46244.9	9118.19	9137.17	8234.64	7862.49	7428.68	6.77877e-14	1.9464e-12	1.08687	YES
Flavone base + 3O, C-Pen, C-Pen	Phenylpropanoids and polyketides	Flavonoids	Flavonoid glycosides	C25H26O13	596637	570112	636459	645314	624348	695722	752964	662911	832843	699073	618669	603562	707006	699535	743575	0.0184074	0.0225987	1.08517	YES
9,10-epoxy-10,12Z-octadecadienoate	Lipids and lipid-like molecules	Fatty Acyls	Fatty acids and conjugates	C18H30O3	157925	153113	158084	156385	159013	241946	232414	228418	235430	234194	153689	178513	199583	193265	153266	4.80244e-06	1.02448e-05	1.08476	YES
(1S,2S,4S,5S,7S,8R,12S,15S,17S,18R,21S,23R,24R)-18-[2-[(2S)-2-[(1S)-1,2-dihydroxyethyl]-6-[(4R)-imidazolidin-4-yl]hexyl]furan-3-yl]-2-hydroxy-1,5,17-trimethyl-5-(3-methylbutyl)-6,10,19,22-tetraoxaheptacyclo[13.8.1.04,8.07,12.08,24.017,23.021,23]tetracosane-3,11,20-trione	Organoheterocyclic compounds	Naphthopyrans	Naphthopyrans	C43H62N2O11	23897.7	26260.3	23671.8	26129.2	24355.2	75703.4	101420	96442.3	170360	108304	75268.1	78723.8	74475.9	72937.2	77630	4.22e-08	1.45126e-07	1.08447	YES
methyl (1R,9S,11S,14E,15S,17S,19S)-14-ethylidene-6-methoxy-2-methyl-19-[(3,4,5-trimethoxybenzoyl)oxymethyl]-18-oxa-2,12-diazahexacyclo[9.6.1.19,15.01,9.03,8.012,17]nonadeca-3(8),4,6-triene-19-carboxylate	Alkaloids and derivatives	Corynanthean-type alkaloids	Corynanthean-type alkaloids	C33H38N2O9	160906	134069	143476	163254	150367	82488.7	67140.1	77651.3	67301.8	78572.8	109430	111980	109458	118036	112474	1.71951e-08	6.61465e-08	1.08439	YES
(1~{R},1'~{R},5~{R},8'~{R},9~{R},9'~{S},11'~{R},14~{R},14'~{S},15~{S},16~{S},17'~{R},18'~{R},19~{S},21~{R})-5,5',7,7'-tetramethylspiro[20-oxa-7-azaheptacyclo[13.6.1.1^{5,9}.0^{1,12}.0^{4,11}.0^{14,16}.0^{16,21}]tricosa-4(11),12-diene-19,12'-7-azahexacyclo[9.6.2.0^{1,8}.0^{5,17}.0^{9,14}.0^{14,18}]nonadecane]	Lipids and lipid-like molecules	Prenol lipids	Triterpenoids	C42H58N2O	24982.7	28993.3	27917.2	26626.4	26151.9	88466.5	91577.6	87816.4	91253.1	89023.1	5697.27	6004.21	5800.67	4956.91	5441.32	4.52244e-17	7.59956e-15	1.08396	YES
(4~{a}~{R},6~{a}~{R},8~{R},9~{S},10~{a}~{S},10~{b}~{R})-8-[(1'~{S},3'~{R},8~{R},11~{S})-11-[(3~{S},5~{S})-5-(2-amino-4-pyridyl)-3-hydroxy-5-(2-naphthyl)pentyl]-2,3'-dihydroxy-3-methoxy-7-oxo-spiro[9,10-didehydro-6,11-dihydro-5~{H}-benzo[9]annulene-8,4'-cyclohexane]-1'-yl]-9-(methylaminomethyl)-2,4,4~{a},5,6,6~{a},7,8,9,10,10~{a},10~{b}-dodecahydro-1~{H}-phenanthridin-3-one	Organoheterocyclic compounds	Quinolines and derivatives	Benzoquinolines	C54H66N4O6	194339	203682	198497	205383	196839	133697	133209	134953	120515	130581	133291	38172.2	131511	59972	126342	0.00679497	0.00883435	1.08236	YES
Robinetinidol-(4alpha->2')-dihydrorobinetin	Phenylpropanoids and polyketides	Flavonoids	Flavans	C30H24O13	75668.3	63924.9	69216.2	71313.3	66283.3	83050.4	77655.9	76041	82208.6	84307.5	168353	156343	174124	166577	173695	8.90572e-12	1.0403e-10	1.08168	YES
(2S)-1-{[(Z)-[1-benzofuran-2-yl(3-methyl-3-phenylcyclobutyl)methylidene]amino]oxy}-3-(4-phenylpiperazin-1-yl)propan-2-ol	Organoheterocyclic compounds	Diazinanes	Piperazines	C33H37N3O3	84053.6	87376.2	89255.9	85039.4	84043.1	7999.83	6415.34	17235.9	16910.7	10170.2	46109.9	48744.5	46140.8	46417.5	46976.6	7.78118e-08	2.50364e-07	1.08143	YES
methyl 2,3,6-tri-o-galloyl-Β-d-glucopyranoside	Benzenoids	Benzene and substituted derivatives	Benzoic acids and derivatives	C28H26O18	115022	79120.1	90954.3	115381	80599.8	30166.3	30677.4	24689.2	20843.6	19701.2	27448.2	26458.6	24750.7	20903.5	24312.8	2.62388e-08	9.57253e-08	1.08105	YES
Oprea1_299161	Phenylpropanoids and polyketides	Flavonoids	Hydroxyflavonoids	C22H14Cl2O4	110404	94092	99536.1	120395	87066.5	61981.8	59481	62625.6	54734.4	57700.9	169839	156298	159770	157039	153218	1.3456e-09	7.16927e-09	1.08025	YES
(3S,3aS,4aR,8aR,9aS)-3-[[[(3R,3aR,4aS,8aS,9aR)-8a-methyl-5-methylidene-2-oxo-3a,4,4a,6,7,8,9,9a-octahydro-3H-benzo[f][1]benzofuran-3-yl]methylamino]methyl]-8a-methyl-5-methylidene-3a,4,4a,6,7,8,9,9a-octahydro-3H-benzo[f][1]benzofuran-2-one	Lipids and lipid-like molecules	Prenol lipids	Terpene lactones	C30H43NO4	218969	219126	206741	218222	213568	170868	155273	158676	162157	158242	249310	252606	253426	261940	250978	2.72626e-11	2.65488e-10	1.07939	YES
(8R,10R,14R)-10-(5-cyclohexylpentyl)-2,8-dihydroxy-3-methoxy-14-phenyl-12,13-didehydro-6,10,11,14-tetrahydro-5H-benzo[12]annulene-7,9-dione	Benzenoids	Phenol ethers	Anisoles	C34H42O5	123002	129382	127383	127939	124618	161021	106197	106472	169167	162040	38033.8	38012	35186.5	36586.1	38090.9	5.19809e-09	2.34322e-08	1.07885	YES
Monamycins F	Organic acids and derivatives	Peptidomimetics	Depsipeptides	C34H57N7O7	115961	111160	114231	112796	112505	95050.2	91489.9	99470.8	93212.5	100594	127806	226183	228690	219739	228582	1.1414e-05	2.27543e-05	1.07825	YES
(1S,2R,5R,6S,7S)-2-N-cyclohexyl-3-[2-[(2R)-2-ethylpiperidin-1-yl]ethyl]-6-N-(3-methoxyphenyl)-4-oxo-10-oxa-3-azatricyclo[5.2.1.01,5]dec-8-ene-2,6-dicarboxamide	Organic acids and derivatives	Carboxylic acids and derivatives	Amino acids, peptides, and analogues	C32H44N4O5	126258	128320	143713	125921	143836	158767	161007	181772	151524	167049	234606	239028	229841	231641	235136	8.78097e-09	3.67975e-08	1.07438	YES
32'-(1-cyclopentylethyl)-27',28',36',39'-tetrahydroxy-24'-(hydroxymethyl)-17'-[(hydroxymethyl)amino]-21'-oxo-20'-oxaspiro[cyclopentane-1,37'-nonacyclo[28.8.1.1¹?,²?.0²,²?.0?,²?.0?,²?.0¹?,¹?.0¹?,²³.0³?,³?]tetracontane]-10',12',14',22'-tetraen-8'-yne-1'-carbaldehyde	Lipids and lipid-like molecules	Prenol lipids	Triterpenoids	C53NO9	347279	323699	319767	339567	411005	262927	186875	255156	254301	264219	430306	290358	296616	284450	294505	0.00570732	0.00749412	1.07418	YES
(1S,6R,9R,10S,13S,15R,16R,17S,18R,19R,21R,22S)-13,15,17,18,19-pentahydroxy-27-[(3-methoxypropylamino)methyl]-16-(3-methylbutyl)-25-oxo-26-oxaheptacyclo[19.5.2.01,23.06,19.06,22.09,18.010,15]octacosa-23,27-diene-10-carbaldehyde	Lipids and lipid-like molecules	Steroids and steroid derivatives	Steroid lactones	C38H57NO9	195357	185194	199743	274439	190205	138122	140122	134424	133690	141500	128922	119780	122011	112631	124272	4.93024e-06	1.04835e-05	1.07396	YES
11-methyltetradecanoic acid	Lipids and lipid-like molecules	Fatty Acyls	Fatty acids and conjugates	C15H30O2	307960	325141	353908	342587	347408	340039	470378	336447	394074	422468	184234	394246	237942	193995	250527	0.00716721	0.00928776	1.07368	YES
L-Arginine	Organic acids and derivatives	Carboxylic acids and derivatives	Amino acids, peptides, and analogues	C6H14N4O2	108160	83000.8	93038.5	105650	86916.2	36134.5	32321.1	34971.1	31792.4	34260.7	13698.6	12460.2	13787.4	12000.5	13274.5	2.93885e-13	6.10624e-12	1.07252	YES
PE(DiMe(11,3)/MonoMe(13,5))	Lipids and lipid-like molecules	Glycerophospholipids	Glycerophosphoethanolamines	C48H84NO10P	94165.5	54890.7	57695.2	55862.6	43300	134947	120590	131605	124462	121980	25068.2	24751.8	23697.7	77822.4	28453.9	0.00011405	0.00019	1.07216	YES
TM-531B	Organic acids and derivatives	Hydroxy acids and derivatives	Medium-chain hydroxy acids and derivatives	C46H76O14	214671	221905	207516	230569	204947	180124	182849	181148	179790	178644	103576	126848	122457	123760	95059.6	6.9824e-08	2.27624e-07	1.07141	YES
(2-aminoethoxy)({2-[(5Z,8Z,11Z)-icosa-5,8,11-trienoyloxy]-3-[(6Z,9Z,12Z)-octadeca-6,9,12-trienoyloxy]propoxy})phosphinic acid	Lipids and lipid-like molecules	Glycerophospholipids	Glycerophosphoethanolamines	C43NO8P	260860	199860	240920	199424	199245	163039	162066	138312	148798	170779	150176	134161	109516	110536	154084	0.000130943	0.000216068	1.07131	YES
77943-39-6	Organoheterocyclic compounds	Azolidines	Oxazolidines	C10H11NO2	38166.4	35666.9	34582.4	37440	33435.4	39128.7	36986.2	37537.8	37449.1	37995.7	115130	127291	146090	137068	117634	1.2338e-12	1.98667e-11	1.07085	YES
(-)-Epigallocatechin 3,4'-di-gallate	Phenylpropanoids and polyketides	Flavonoids	Flavans	C29H22O15	62976.4	63700.3	81615.2	44490.9	60749	94143.7	89687.6	109597	104832	106291	163667	147763	145639	193499	173482	1.12203e-06	2.73164e-06	1.07069	YES
(3S,4S)-6-cyclopentyloxy-3-[(2S,3S,4R)-6-cyclopentyloxy-4-hydroxy-2-(3-methoxypropyl)-3,4-dihydro-2H-chromen-3-yl]-8-[[4-ethyl-5-hydroxy-2-(3-hydroxyphenyl)phenyl]methyl]-3,4-dihydro-2H-chromen-4-ol	Organoheterocyclic compounds	Benzopyrans	1-benzopyrans	C47H56O9	240628	239512	251120	251923	241336	183483	174666	170154	169879	162974	195491	200524	195310	199608	194457	1.31332e-09	7.02e-09	1.0705	YES
4-(3-aminopropyl)-7'-cyclohexyl-5'-hydroxy-18'-methyl-26'-propyl-3H-3'-oxa-8',14'-diazaspiro[2-benzofuran-1,25'-heptacyclo[19.5.1.1?,¹².1¹?,¹?.0¹,²?.0?,²?.0¹?,²?]nonacosane]-4',15',21'(27')-triene-2',3-dione	Organoheterocyclic compounds	Benzofurans	Benzofuranones	C46N3O5	23431	63150.8	69365.9	28242	52141.1	42975.8	44875	67805.8	34227.9	47284.8	146815	230151	152465	107006	118901	0.000242209	0.000383672	1.07038	YES
2-[2-(2-amino-1,2-dihydropyridin-5-yl)ethyl]-14-[1,2-dihydroxy-1-(3-methyl-6-propyl-3,3a,4,5,6,7,8,8a-octahydro-2H-cyclohepta[b]furan-2-yl)propan-2-yl]-4,5,19-trihydroxy-15-methylpentacyclo[10.5.2.02,7.09,18.015,19]nonadec-9(18)-en-8-one	Lipids and lipid-like molecules	Steroids and steroid derivatives	Vitamin D and derivatives	C43N2O7	318472	302684	295664	632386	283369	306760	304568	322776	296290	271827	216185	207522	207453	215040	199380	0.00458596	0.00610187	1.07006	YES
4-[[(2~{R},3~{S},4~{S},5~{R},6~{S})-6-[2-(3,4-dihydroxyphenyl)-7-hydroxy-5-[(2~{S},3~{R},4~{S},5~{S},6~{R})-3,4,5-trihydroxy-6-(hydroxymethyl)tetrahydropyran-2-yl]oxy-chromenylium-3-yl]oxy-3,4,5-trihydroxy-tetrahydropyran-2-yl]methoxy]-4-oxo-butanoic acid chloride	Lipids and lipid-like molecules	Saccharolipids	Saccharolipids	C31H35ClO19	127898	129142	129428	134045	158615	196030	194484	201416	200942	208410	214388	211386	216015	215997	219405	2.78101e-08	1.00683e-07	1.06994	YES
(1S,2S,5S,6R,9R,13S,14R,15R,16S)-9,15,16-trihydroxy-6-[(1R)-1-hydroxy-1-[(2R,3R)-3-[(2R)-3-methylbutan-2-yl]oxiran-2-yl]ethyl]-5-[2-(3-hydroxyphenyl)ethyl]pentacyclo[12.3.3.01,13.02,10.05,9]icos-10-en-12-one	Lipids and lipid-like molecules	Prenol lipids	Sesquiterpenoids	C37H52O7	145478	229542	144216	247836	134601	154931	163994	94450	87774.6	150420	67635.8	60477.1	60061.5	58199.6	58224.2	5.65157e-05	9.90552e-05	1.06903	YES
(2S,3S,4S,5R,6R)-6-[[(3S,4aR,6aR,6bS,8R,8aR,9R,10R,12aS,14aR,14bR)-10-benzoyloxy-8-hydroxy-8a-(hydroxymethyl)-4,4,6a,6b,11,11,14b-heptamethyl-9-[(Z)-2-methylbut-2-enoyl]oxy-1,2,3,4a,5,6,7,8,9,10,12,12a,14,14a-tetradecahydropicen-3-yl]oxy]-3-hydroxy-5-[(2S,3R,4S,5R,6R)-3,4,5-trihydroxy-6-(hydroxymethyl)oxan-2-yl]oxy-4-[(2S,3R,4S,5R)-3,4,5-trihydroxyoxan-2-yl]oxyoxane-2-carboxylic acid	Lipids and lipid-like molecules	Steroids and steroid derivatives	Hydroxysteroids	C59H86O22	346168	326897	321669	357235	322390	321385	325869	314040	317469	317280	413058	475125	426465	406972	387249	5.10427e-06	1.08256e-05	1.0676	YES
1-nitro-3-(phenylsulfanylmethyl)azulene	Hydrocarbons	Unsaturated hydrocarbons	Olefins	C17H13NO2S	398906	352949	384447	384540	300111	431628	445787	479514	443423	408765	435274	429217	478307	438590	460537	0.00170684	0.00240459	1.06642	YES
PG(22:5(7Z,10Z,13Z,16Z,19Z)/22:6(4Z,7Z,10Z,13Z,16Z,19Z))	Lipids and lipid-like molecules	Glycerophospholipids	Glycerophosphoglycerols	C50H77O10P	172645	176395	170624	169497	171643	204796	207073	141877	207642	195465	122082	83854.3	79969.9	57270	84696.6	1.90314e-05	3.64421e-05	1.06639	YES
2-amino-3-hydroxy-3-(4-hydroxyphenyl)propanal	Benzenoids	Phenols	1-hydroxy-2-unsubstituted benzenoids	C9NO3	86776.8	80662.2	72968.2	85645.6	74790	122964	124406	120033	127138	136364	193247	166399	169729	175320	172690	6.66573e-10	3.91864e-09	1.06635	YES
9,11-Octadecadiynoic acid, 8-oxo-	Lipids and lipid-like molecules	Fatty Acyls	Fatty acids and conjugates	C18H26O3	97115.8	102802	101966	101727	97041.4	43093.8	44586.9	43957	42565.3	41335.8	14178.5	14773.6	14493.7	14357.9	13837.4	7.30094e-19	5.83343e-16	1.06629	YES
1-[(9Z)-hexadecenyl]-2-acetyl-sn-glycero-3-phosphocholine	Lipids and lipid-like molecules	Glycerophospholipids	Glycerophosphocholines	C26H52NO7P	271614	257783	246552	276921	251326	198219	183957	174483	200107	184659	195699	196885	216366	215626	197721	1.278e-06	3.06832e-06	1.06401	YES
(1~{S},3~{S},4~{R},6~{R},10~{S},13~{S},14~{R},16~{R},19~{R},22~{R})-13-[(1~{R},2~{R})-2-[(2~{R},3~{S},3~{a}~{S},6~{R},8~{a}~{R})-3-methyl-6-propyl-3,3~{a},4,5,6,7,8,8~{a}-octahydro-2~{H}-cyclohepta[b]furan-2-yl]-1,2-dihydroxy-1-methyl-ethyl]-19-(6-amino-3-pyridyl)-3,4,10-trihydroxy-14-methyl-hexacyclo[17.3.1.0^{1,6}.0^{9,22}.0^{10,14}.0^{16,22}]tricosa-8,17,20-trien-7-one	Lipids and lipid-like molecules	Prenol lipids	Triterpenoids	C45H62N2O7	39303	37298.4	46984.3	46519	43063.6	30899.6	38275.7	35837.4	32651	32840.3	97361.5	138442	133486	140034	143635	1.25055e-09	6.72444e-09	1.06334	YES
(2S,3R,5S)-2-(3-cyclohexyloxy-4-hydroxyphenyl)-11-methoxy-5-[(4S)-4-methylnonyl]-9-(2-methylpropyl)-3,4,5,6-tetrahydro-2H-naphtho[2,1-f]chromene-3,8-diol	Phenylpropanoids and polyketides	Flavonoids	O-methylated flavonoids	C44H60O6	58387.1	98838.7	52856.3	83244.7	66731.1	94360.9	68934.2	56297.9	85130.2	69050.1	148640	170150	170732	175029	165147	1.6375e-05	3.17116e-05	1.06257	YES
(1S,2R,5R,6S,7S)-6-N-(3-chloro-4-methylphenyl)-2-N-[(1R,2S,3R)-2,3-dimethylcyclohexyl]-4-oxo-3-prop-2-enyl-10-oxa-3-azatricyclo[5.2.1.01,5]dec-8-ene-2,6-dicarboxamide	Organic acids and derivatives	Carboxylic acids and derivatives	Amino acids, peptides, and analogues	C28H34ClN3O4	51151.9	52359	53770.3	53615	52100.6	20560.2	20916	20663.5	19991.7	20156.7	119711	122182	111921	114979	117064	1.11638e-18	6.90341e-16	1.06246	YES
AKOS016382598	Organic acids and derivatives	Carboxylic acids and derivatives	Amino acids, peptides, and analogues	C20H20N2O3	160811	148479	153459	161602	144680	85662	45833	85289.3	89033.2	88441.2	125848	120621	116585	121146	114448	0.00010621	0.000178048	1.06242	YES
(1S,2R,4R,5R,10S,11S,13R,14R,15R,18S)-14-hydroxy-5-[(2R)-1-hydroxypropan-2-yl]-10,15-dimethyl-3,6,12,17-tetraoxahexacyclo[8.7.1.02,4.04,9.011,13.015,18]octadec-8-ene-7,16-dione	Organoheterocyclic compounds	Naphthopyrans	Naphthopyrans	C19H22O8	79390.6	77014.8	88448.1	79098	78642.6	11502.8	11358.5	12756.2	11964.9	12264	21153.9	22225.1	22618.7	21864.5	23313.4	4.39755e-16	4.02865e-14	1.06215	YES
dimethyl (1S,2R,4aS,6aR,6aR,6bR,8aR,10S,12aR,14bS)-1,2,6b,9,9,12a-hexamethyl-10-[(2R,3R,4S,5R,6R)-3,4,5-triacetyloxy-6-(acetyloxymethyl)oxan-2-yl]oxy-2,3,4,5,6,6a,7,8,8a,10,11,12,13,14b-tetradecahydro-1H-picene-4a,6a-dicarboxylate	Lipids and lipid-like molecules	Steroids and steroid derivatives	Oxosteroids	C46H68O14	134132	124650	124865	144908	114952	85113	54979	81099.2	82879.1	87277.5	37890	41891.6	31801.7	36621.6	30209.8	3.03049e-08	1.08362e-07	1.06187	YES
(2R,3R,4S,7S,12R,15S,27S)-4-(4-hydroxy-3,5-dimethoxyphenyl)-23-(2-hydroxyethoxy)-27-(hydroxymethyl)-12-methyl-28-oxa-8,9-dithiahexacyclo[13.10.2.14,25.02,7.016,21.022,26]octacosa-1(26),16(21),17,19,22,24-hexaene-3,18-diol	Phenylpropanoids and polyketides	Flavonoids	O-methylated flavonoids	C37H44O9S2	36789.6	36539.7	35833.2	35892.6	34223.1	45925.4	43708.1	44577.5	45370.6	47066.2	127417	128009	133913	128516	127592	2.80383e-17	5.54821e-15	1.06068	YES
(1~{R},2~{R},5~{S},7~{R},12~{S},14~{S},15~{R},19~{S})-14-[(1~{R})-1-[(2~{S},3~{S})-3-[(1~{R},2~{S})-4-(2-amino-4-pyridyl)-1-hydroxy-2-(hydroxymethyl)-1,2-dimethyl-butyl]oxiran-2-yl]-1-hydroxy-butyl]-5,19-dihydroxy-2,15-dimethyl-pentacyclo[10.5.2.0^{2,7}.0^{9,18}.0^{15,19}]nonadec-9(18)-en-8-one	Lipids and lipid-like molecules	Steroids and steroid derivatives	Ecdysteroids	C39H58N2O7	55604.4	78401.3	69223	67954.6	78429.6	74973.2	117421	78788.1	109299	57676.4	219099	179382	158271	139996	164591	5.09551e-05	9.0075e-05	1.05991	YES
NCGC00386077-01	Organic acids and derivatives	Peptidomimetics	Depsipeptides	C35H61N3O9	130341	123922	118985	133632	120593	87778.5	91394.6	57966.5	102452	92075.9	28891.4	37498.1	29353.9	26921.7	26844.6	1.19945e-08	4.82216e-08	1.05908	YES
Dasypogalactone	Phenylpropanoids and polyketides	Macrolides and analogues		C30H54O9	28943.6	28194.4	24943.2	29352.5	26865.1	86115.8	76043.7	80853.6	78862.5	86368.9	111337	119147	119111	110161	117524	6.62828e-14	1.92317e-12	1.05886	YES
PC(22:6(4Z,7Z,10Z,13Z,16Z,19Z)/20:5(5Z,8Z,11Z,14Z,17Z))	Lipids and lipid-like molecules	Glycerophospholipids	Glycerophosphocholines	C50H78NO8P	232496	266012	202770	227608	260196	281102	225022	307161	251384	323660	174262	157536	173315	167972	178160	5.17997e-05	9.14211e-05	1.05852	YES
18-(cyclopentyloxy)-9-({1,7-dihydroxy-6,7-dihydro-5H-benzo[7]annulen-7-yl}methyl)-19,21,36-trihydroxy-12-(2-hydroxyethyl)-37-(2-phenylethyl)-5,33,44,46-tetraazanonacyclo[33.11.2.1¹?,²?.1²²,³?.1²³,³?.0²,¹?.0?,?.0²?,²?.0?¹,??]henpentaconta-2,4(8),6,16,18,20(51),22(49),23(50),24,26,28,38,41(45),42-tetradecaen-47-yne-11,13-dione	Organoheterocyclic compounds	Indoles and derivatives		C74N4O9	78144.6	80338.8	90013.1	84958.3	86419.3	32582.7	30211.9	31069.3	30586.3	28045.6	126267	130832	114321	110790	111189	8.00493e-13	1.39193e-11	1.05846	YES
PE(18:3(6Z,9Z,12Z)/18:1(9Z))	Lipids and lipid-like molecules	Glycerophospholipids	Glycerophosphoethanolamines	C41H74NO8P	129433	324762	282741	190257	273639	220831	339250	260089	345462	302229	389016	397193	345059	360910	344519	0.031178	0.0372105	1.05695	YES
(5~{S},6~{R},7~{R},11~{S},12~{S},13~{S},27~{S},33~{R},38~{S})-7'-(3-aminopropyl)-33-cyclopentyl-5-methyl-spiro[29-oxa-1,34-diazadecacyclo[34.3.1.1^{18,22}.1^{34,38}.0^{2,7}.0^{6,24}.0^{8,26}.0^{11,27}.0^{11,30}.0^{13,27}]dotetraconta-2,8(26),18,20,22(42),24,30-heptaene-12,3'-isobenzofuran]-1',28-dione	Organoheterocyclic compounds	Benzofurans	Benzofuranones	C55H65N3O4	155800	141041	140235	157657	139503	85322.4	86411.7	85420.5	84100.4	91540.3	75247.9	65083.5	65087.6	63923.5	68193.6	1.41051e-10	1.06477e-09	1.05682	YES
CID 163110507	Organoheterocyclic compounds	Indoles and derivatives	Carbazoles	BrC28N6O4	59947.2	57878.4	49095.7	71840.9	68466.7	132826	128952	129873	130188	136120	81604.3	75805.3	83684.5	88885.6	79100	8.16644e-08	2.61062e-07	1.05584	YES
(3aR,7S,7aR)-2-oxo-7-phenyl-3,3a,7,7a-tetrahydropyrano[2,3-d][1,3]oxazole-5-carbonitrile	Organoheterocyclic compounds	Azolidines	Oxazolidines	C13H10N2O3	26715.3	27032.3	28148.6	23814.6	24046.4	13657.5	11124.9	14195.6	10819	12428.2	121740	115778	92789.7	90803.4	117088	4.90443e-12	6.30187e-11	1.05527	YES
(3R,3aR,4aR,5R,8aR,9aR)-3-{[4-(2-fluorophenyl)piperazin-1-yl]methyl}-4a-hydroxy-5-methoxy-5,8a-dimethyl-octahydronaphtho[2,3-b]furan-2-one	Lipids and lipid-like molecules	Prenol lipids	Terpene lactones	C26FN2O4	123922	127468	129753	164709	127802	93285.3	89472.4	94042.5	87376.3	66662.8	218565	172377	198419	169120	170015	1.96083e-06	4.54023e-06	1.05318	YES
Menidrabol	Lipids and lipid-like molecules	Steroids and steroid derivatives	Estrane steroids	C18H26O2	140826	137032	133736	139680	132149	65723	65698.4	67452.2	66867.5	69807	96601.4	97939.5	92821.3	101545	94844.7	2.41695e-13	5.24414e-12	1.05315	YES
(1aS,7aS)-7a-[5,7-dihydroxy-2-(4-hydroxyphenyl)-4-oxo-3-[(2S,3R,4S,5S,6R)-3,4,5-trihydroxy-6-(hydroxymethyl)oxan-2-yl]oxychromen-8-yl]-4,6-dihydroxy-1a-(4-hydroxyphenyl)oxireno[2,3-b]chromen-7-one	Phenylpropanoids and polyketides	Flavonoids	Biflavonoids and polyflavonoids	C36H28O17	156608	162163	171699	167545	170043	213633	214060	217823	203355	220129	261297	246305	251934	257221	264768	2.90347e-10	1.94232e-09	1.05293	YES
(2-aminoethoxy)({2-hydroxy-3-[(11E,14E,17E)-icosa-11,14,17-trienoyloxy]propoxy})phosphinic acid	Lipids and lipid-like molecules	Glycerophospholipids	Glycerophosphoethanolamines	C25NO7P	124646	121087	127059	125133	128680	57587.3	58036.5	59213.6	57266.4	62092.5	61434.8	67740.9	67323.2	66857.1	65966.3	1.93778e-13	4.37725e-12	1.05121	YES
methyl (1S,3R,6S,7S,8R,11S,12S,15R,16R)-15-[(2R,4R)-4-hydroxy-6-methylhept-5-en-2-yl]-7,12,16-trimethyl-6-sulfooxypentacyclo[9.7.0.01,3.03,8.012,16]octadecane-7-carboxylate	Lipids and lipid-like molecules	Steroids and steroid derivatives	Cycloartanols and derivatives	C31H50O7S	148368	160365	156849	164501	148329	125117	134891	128372	126439	117816	65825.1	58684.3	56209.3	57209.2	57481.3	4.65395e-12	6.03488e-11	1.05099	YES
thelephantin h	Organoheterocyclic compounds	Benzofurans	Phenylbenzofurans	C33H22O10	229523	243303	229582	239633	231021	315440	322450	328003	272337	296757	273139	244703	272314	234942	263168	5.21255e-05	9.19468e-05	1.05051	YES
erythronolide H	Phenylpropanoids and polyketides	Macrolides and analogues		C21H36O8	255217	260080	253608	266486	242789	235781	224283	204159	253148	205013	149566	152138	171053	156635	158088	1.52176e-07	4.55149e-07	1.04888	YES
(1R,9S)-5-[2-(4-chlorophenyl)ethenyl]-11-thiophen-2-ylsulfonyl-7,11-diazatricyclo[7.3.1.02,7]trideca-2,4-dien-6-one	Alkaloids and derivatives	Lupin alkaloids	Cytisine and derivatives	C23H21ClN2O3S2	198631	183995	211860	237790	196681	269724	268088	256295	268719	262964	289134	292126	293450	289985	298774	1.40726e-06	3.35263e-06	1.0487	YES
[(2~{S},3~{a}~{R},4~{S},4'~{S},5'~{R},5~{a}~{R},6~{R},8~{R},8~{a}~{S},8~{b}~{S})-6-[(2~{S},3~{R},4~{S},5~{S},6~{R})-4,5-dihydroxy-6-(hydroxymethyl)-3-[(2~{S},3~{R},4~{S},5~{S},6~{R})-3,4,5-trihydroxy-6-(hydroxymethyl)tetrahydropyran-2-yl]oxy-tetrahydropyran-2-yl]oxy-3~{a},4-dihydroxy-5'-methyl-8-oxido-3-oxo-spiro[5,5~{a},6,7,8~{a},8~{b}-hexahydro-4~{H}-thieno[3,2-g]benzofuran-8-ium-2,2'-tetrahydr…	Benzenoids	Benzene and substituted derivatives	Benzoic acids and derivatives	C34H46O20S	125659	146857	115127	134125	115630	68150.7	70493.9	64690.1	64491.9	76453.2	184404	154279	144375	140014	145914	4.39942e-08	1.50668e-07	1.04814	YES
Guanosine 2',3'-cyclic phosphate	Nucleosides, nucleotides, and analogues	Purine nucleotides	Cyclic purine nucleotides	C10H12N5O7P	89836.7	75536.5	86907.8	81435.9	82294	28242.4	27078.1	26845.5	23190.8	27418.6	5231.48	3283.12	4296.05	1787.15	1787.4	1.71315e-09	8.83269e-09	1.04745	YES
STL528558	Hydrocarbon derivatives	Tropones	Tropones	C33H48N2O5	134531	132691	129915	138072	124057	76994.6	76399.7	76227.1	75430.3	74019.1	49754.1	52084	50971.1	49507.4	50900.7	3.72029e-15	1.94754e-13	1.04621	YES
taraninin	Phenylpropanoids and polyketides	Flavonoids	Biflavonoids and polyflavonoids	C52H42O25	120280	139460	129448	142314	136617	206602	202371	207936	195656	193608	169057	324045	295232	168647	305833	0.0013124	0.00187806	1.04621	YES
Graphiumin H	Organic acids and derivatives	Carboxylic acids and derivatives	Amino acids, peptides, and analogues	C31H38N2O8S2	79433.4	82121.1	75782.4	84002.3	76178.5	33832.5	30599.8	33632.3	31609.9	33897	116739	125999	134853	120030	113918	2.05843e-13	4.59013e-12	1.04482	YES
Cyanidin 3-[6-(6-p-coumarylglucosyl)-2-xylosylgalactoside]	Phenylpropanoids and polyketides	Flavonoids	Flavonoid glycosides	C41H44O22	63917.5	68158.6	68422.7	73387.8	61825.1	143480	141408	130916	124250	128045	129534	141043	121839	133670	124503	7.23837e-10	4.22267e-09	1.04465	YES
6-chloro-4-ethyl-7-methoxy-2H-chromen-2-one	Phenylpropanoids and polyketides	Coumarins and derivatives	Coumarins and derivatives	C12H11ClO3	68182.4	66519.8	72628.5	75513.1	78032.2	5327.95	7660.63	6148.38	5671.04	4941.7	13096.4	10854.2	12982	14709.8	14459.5	2.2738e-12	3.26992e-11	1.04371	YES
(1S,2S,3R,10R,11S,13S,14R,15S,19S)-7-[(2R,4R)-4-[(2R,3R)-3-[(1R,2R)-2-(3-aminophenyl)cyclopentyl]-3-methyloxiran-2-yl]-4-hydroxybutan-2-yl]-19-(3-hydroxyphenyl)-13-[[(2S)-2-hydroxypropyl]amino]-2,10,11,15-tetramethylpentacyclo[13.3.2.02,14.03,11.06,10]icosa-6,17-diene-8,20-dione	Lipids and lipid-like molecules	Prenol lipids	Triterpenoids	C51H68N2O6	119892	136834	109554	127978	117471	176400	194650	224644	189177	181940	178617	169943	151339	171519	136571	2.88374e-05	5.33602e-05	1.04301	YES
cinnamtannin B-1|epicatechin-(2beta->O-7,4beta->8)-epicatechin-(4beta->8)-epicatechin	Phenylpropanoids and polyketides	Flavonoids	Biflavonoids and polyflavonoids	C45H38O18	55528.7	55845.2	51720.2	53551.5	52781.3	105579	122971	119472	116636	115824	50053.3	40900.8	41252.7	40369.7	52866.1	1.00356e-09	5.56569e-09	1.0427	YES
nanjiol B	Lipids and lipid-like molecules	Steroids and steroid derivatives	Cholestane steroids	C31H48O6	105197	102877	102933	102923	99651.5	73086.7	46672.3	41977.5	40912.5	40946.7	18291.8	18379.1	17864.2	18323.2	17660.8	1.03309e-09	5.69465e-09	1.04237	YES
N-Fructosyl pyroglutamate	Organic acids and derivatives	Carboxylic acids and derivatives	Amino acids, peptides, and analogues	C11H17NO8	109357	108426	108564	107324	104765	83995.5	91810.7	88930.3	90269.9	80407.3	13783.1	15831.6	14664.7	14481.8	15212.4	7.05808e-17	1.07435e-14	1.04132	YES
trans-p-coumaricacid 4-o-Β-d-glucopyranoside	Organic oxygen compounds	Organooxygen compounds	Carbohydrates and carbohydrate conjugates	C15H18O8	58405.8	63434.5	85096.3	58514.5	89139.3	66431	65227.6	64799.5	63895.6	64850.8	135973	178858	129824	178122	171055	1.02059e-06	2.50875e-06	1.04017	YES
STL543972	Phenylpropanoids and polyketides	Isoflavonoids	Pyranoisoflavonoids	C26H20O7	80679	69192.3	60217.4	75142.3	58925	112824	116094	133049	130436	136664	35034.7	48902.7	61342.3	36126	23796	1.34269e-05	2.6437e-05	1.0397	YES
1-(2-carboxyethyl)-3-carboxy-beta-carboline	Alkaloids and derivatives	Harmala alkaloids	Harmala alkaloids	C15H12N2O4	140065	142683	135679	150218	135348	69480.3	78538.9	76907	68097.2	74194.5	117727	137165	119584	129134	143054	3.76794e-09	1.76934e-08	1.0386	YES
[(4S,9aR)-2-benzyl-4-(hydroxymethyl)-4-methyl-1,3,6,7,9,9a-hexahydropyrazino[1,2-a]pyrazin-8-yl]-(4-chlorophenyl)methanone	Benzenoids	Benzene and substituted derivatives	Benzoic acids and derivatives	C23H28ClN3O2	84174.1	89505.1	87850.6	86147.4	80043	24665.5	23453	25131.2	22805.3	22548.1	16329.7	16429.6	15744.1	16317	16061.8	1.60806e-16	1.91688e-14	1.03836	YES
(4-fluorophenyl)methyl 2,2-bis(trifluoromethyl)butanoate	Benzenoids	Benzene and substituted derivatives	Benzyloxycarbonyls	C13F7O2	137558	130765	143145	131710	138863	152434	160605	128229	159826	159935	228860	261612	224881	221310	221067	1.7364e-07	5.11459e-07	1.03773	YES
2,5-dihydroxy-3-pentadecyl-1,4-benzoquinone	Organic oxygen compounds	Organooxygen compounds	Carbonyl compounds	C21H34O4	138051	135478	141055	141349	129971	94502.8	99490.7	90367.6	99875	93802.9	48165.1	48245	45239.7	48528.8	49392.4	3.46736e-14	1.12849e-12	1.03714	YES
icosyl 3-(4-hydroxy-3,5-dimethoxyphenyl)prop-2-enoate	Phenylpropanoids and polyketides	Cinnamic acids and derivatives	Hydroxycinnamic acids and derivatives	C31H52O5	25969.1	29555.1	29031.3	32480	28799.6	25940.7	32728.1	25794.4	34586.2	32567.8	149690	145901	148360	81188.8	82467.8	2.11251e-07	6.07768e-07	1.03643	YES
[18,19,21,22-tetraacetyloxy-20-(acetyloxymethyl)-25-hydroxy-3,13,14,25-tetramethyl-6,15-dioxo-2,5,16-trioxa-9-azapentacyclo[15.7.1.01,20.03,23.07,12]pentacosa-7(12),8,10-trien-24-yl] benzoate	Lipids and lipid-like molecules	Prenol lipids	Terpene lactones	C43H49NO18	112203	117303	112268	112427	111858	58756	59345.2	54106.6	55267.4	57911.8	37895.2	35212.4	35777.2	32229.2	35966.9	6.64794e-14	1.92324e-12	1.03628	YES
[(~{E})-3-(4-hydroxyphenyl)prop-2-enoyl] (3~{R},5~{R})-1,3,4,5-tetrahydroxycyclohexanecarboxylate	Organic oxygen compounds	Organooxygen compounds	Alcohols and polyols	C16H18O8	167171	153152	159270	173363	152160	140068	124753	131845	122836	124963	221340	225487	228654	222392	213541	1.74198e-09	8.97194e-09	1.03573	YES
1-methyl-7-[1-methyl-7-({1-methyl-1H,2H,3H,3aH,8H,8aH-pyrrolo[2,3-b]indol-3a-yl}methyl)-1H,2H,3H,3aH,8H,8aH-pyrrolo[2,3-b]indol-3a-yl]-3a-(1-methyl-7-{1-methyl-1H,2H,3H,3aH,8H,8aH-pyrrolo[2,3-b]indol-3a-yl}-1H,2H,3H,3aH,8H,8aH-pyrrolo[2,3-b]indol-3a-yl)-1H,2H,3H,3aH,8H,8aH-pyrrolo[2,3-b]indole	Organoheterocyclic compounds	Indoles and derivatives	Pyrroloindoles	C56N10	131522	178171	150912	147642	155127	80516.5	93844	107041	91180.5	90011.5	55892.5	63282.1	54131.6	82678.2	83080.7	5.18019e-06	1.09792e-05	1.03406	YES
N-[2-(4-fluorophenyl)ethyl]-3,4-dimethoxybenzamide	Benzenoids	Benzene and substituted derivatives	Methoxybenzenes	C17FNO3	175114	164339	166630	170041	156893	145718	161353	150461	149840	138990	74265.6	78619.1	62654.9	76353.2	82843.1	1.14446e-09	6.23527e-09	1.03203	YES
abscisicacid	Lipids and lipid-like molecules	Prenol lipids	Sesquiterpenoids	C15H20O4	319920	333132	342067	336661	325512	274267	278195	272484	270058	259822	345089	356307	334955	348047	338331	8.3534e-09	3.52296e-08	1.03199	YES
2-[(3~{S})-1,3-dimethyl-2-oxabicyclo[2.2.2]octan-3-yl]ethanol	Organoheterocyclic compounds	Oxanes	Oxanes	C11H20O2	50639.7	50067.9	59606.1	54506.1	47105.4	42676.1	42060.4	40985	41929.3	39599.4	135724	136155	127295	120163	135174	4.49505e-12	5.85955e-11	1.03134	YES
1-[(4S)-2,2-dimethyloxan-4-yl]-3-[(4R)-2,2-dimethyloxan-4-yl]imidazolidine-2-thione	Organoheterocyclic compounds	Oxanes	Oxanes	C17H30N2O2S	198639	210425	207921	208449	192383	131454	130161	130881	131508	129299	141880	145547	137070	198604	142599	1.88635e-05	3.61556e-05	1.03064	YES
Patellamide A	Organic acids and derivatives	Carboxylic acids and derivatives	Amino acids, peptides, and analogues	C35H50N8O6S2	35508.8	34883.1	34285	35352.1	33084.8	73566.5	74150.7	71195.9	76866.7	75329.9	123049	123557	125540	122971	124131	2.07629e-17	4.59735e-15	1.03059	YES
Anacyclamide E10	Organic acids and derivatives	Carboxylic acids and derivatives	Amino acids, peptides, and analogues	C53H74N12O13	42531.6	43267.1	43832.9	44509.6	41199.8	84649.1	80300	83493.2	84353	79100.5	138159	137800	127732	126709	129417	8.6924e-15	3.66969e-13	1.02998	YES
Strepolyketide B	Benzenoids	Benzene and substituted derivatives	Benzophenones	C41H32O16	64650.4	64007.5	77681.6	73906.8	71238.6	50715.2	53615.1	49378	41063.4	48795.7	136812	149484	141849	139992	131583	3.16142e-10	2.08528e-09	1.02931	YES
NCGC00421499-01	Organic acids and derivatives	Carboxylic acids and derivatives	Amino acids, peptides, and analogues	C26H32N6O2	57759.7	60180.5	61060.5	61757.7	57575.2	45032	56283.3	55038.7	50717.4	53861.9	143615	146041	134671	133489	139338	9.78956e-12	1.11716e-10	1.02857	YES
6-Methoxy-3,4'-(methylene(2-methyl-6-methoxy-1,2,3,4-tetrahydroisoquinoline-1,7-diyl)oxy([2-methyl-6,7-(epoxymethanoxy)-1,2,3,4-tetrahydroisoquinoline-2-oxide]-8,1-diyl)methylene)(1,1'-oxybisbenzene)	Lignans, neolignans and related compounds			C37N2O7	58417.4	61874.2	59499.1	58388.5	62099.8	36539.9	35742.5	35439.2	38806.5	36350.2	118045	125187	128603	136219	130252	1.56895e-14	5.72812e-13	1.0283	YES
hydroquinidine	Alkaloids and derivatives	Cinchona alkaloids		C20H26N2O2	244363	243037	276352	298663	273261	235041	247522	222480	270409	231796	168738	168699	172088	168363	178494	7.10641e-07	1.81027e-06	1.02794	YES
2-[(1R,3S,3aR,6aS)-5-(1,3-benzodioxol-5-ylmethyl)-5'-chloro-2',4,6-trioxospiro[1,2,3a,6a-tetrahydropyrrolo[3,4-c]pyrrole-3,3'-1H-indole]-1-yl]acetamide	Organic acids and derivatives	Carboxylic acids and derivatives	Amino acids, peptides, and analogues	C23H19ClN4O6	27792.7	28024.3	27159	28412	26943.5	122343	113170	112522	69214	60190.7	128752	65039.4	72366.4	115176	122749	8.56943e-06	1.74313e-05	1.0278	YES
4-Oxooctadecanoic acid	Lipids and lipid-like molecules	Fatty Acyls	Fatty acids and conjugates	C18H34O3	255818	278703	182384	216554	214440	131494	196793	208378	202613	176415	91171	110089	124827	146127	135836	0.000406493	0.000622673	1.02759	YES
Galactonic acid	Organic acids and derivatives	Hydroxy acids and derivatives	Medium-chain hydroxy acids and derivatives	C6H12O7	84683.8	80952.7	84956.3	74085.6	77270.4	128128	142241	145313	158107	146887	147349	149757	141113	143659	152254	1.43523e-09	7.59368e-09	1.02746	YES
L-Tyrosine	Organic acids and derivatives	Carboxylic acids and derivatives	Amino acids, peptides, and analogues	C9H11NO3	231955	231812	247388	238734	225277	241066	239740	233584	232957	231583	316102	330921	314220	317232	320517	2.45214e-10	1.69187e-09	1.02605	YES
4-[(2-chlorophenyl)methyl]-9-[4-[(2-chlorophenyl)methyl]-3,6-dioxo-2,5,16-triazatetracyclo[7.7.0.02,7.010,15]hexadeca-10,12,14-trien-9-yl]-2,5,16-triazatetracyclo[7.7.0.02,7.010,15]hexadeca-10,12,14-triene-3,6-dione	Organoheterocyclic compounds	Indoles and derivatives	Pyrroloindoles	C40H34Cl2N6O4	59334.1	59671.3	57751.7	61443.7	51265	135581	123709	120786	124358	126544	92721.4	106393	87362.5	100924	88151.5	1.96194e-09	9.98531e-09	1.02565	YES
4-Bromo-1-phenyl-1H-pyrazole	Organoheterocyclic compounds	Azoles	Pyrazoles	C9H7BrN2	127641	119277	125954	129477	109542	74920.5	65114.4	76414.6	76803.6	76049.5	39575.4	38075	39830.3	38642.4	38412.9	2.93549e-12	4.09037e-11	1.0254	YES
32-hydroxy-28-[1-(hydroxymethyl)cyclopentyl]-21-(2-hydroxypropyl)-20-(3-hydroxypropyl)-3,41-dioxo-2,30-dioxa-42-azaspiro[nonacyclo[18.17.2.2?,¹¹.1²?,³¹.0?,?.0¹¹,¹?.0¹?,³?.0²?,³?.0³?,??]dotetracontane-37,4'-piperidine]-31,33,35(40)-trien-23-yn-39-yl acetate	Organoheterocyclic compounds	Azaspirodecane derivatives		C57N2O10	132473	128507	118246	129400	116665	184910	184346	165811	174750	192501	115772	94792.4	90018.2	82838.9	100976	3.34181e-07	9.1615e-07	1.02531	YES
STL561883	Organoheterocyclic compounds	Benzofurans	Benzofuranones	C38H35ClN4O11S	14984.6	18072.6	19109.3	14671.9	19191.7	24200	28415.2	24129.5	23886.6	30010.5	298244	91241.8	74660.2	91274	98794.6	2.97691e-06	6.68183e-06	1.02456	YES
1,2,3,4-Tetrahydro-1-phenyl-4-(1-phenylethyl)naphthalene	Benzenoids	Tetralins		C24H24	234421	211693	257608	282116	244804	244240	247878	219748	268227	227779	162571	161150	159079	143846	147718	1.56385e-06	3.69277e-06	1.02326	YES
STK888487	Phenylpropanoids and polyketides	Isoflavonoids	Isoflav-2-enes	C26H20Cl2O5	202400	158024	157193	199955	148760	101552	103261	104911	96953.9	103762	133069	117847	117346	123708	120771	3.82906e-06	8.32815e-06	1.02326	YES
Veraguamide D	Organic acids and derivatives	Peptidomimetics	Depsipeptides	C38H62N4O8	188739	111661	122728	179734	127473	117566	139880	159052	121075	131401	255265	222516	274842	221160	198235	0.00042997	0.000657211	1.02293	YES
Stachyose	Organic oxygen compounds	Organooxygen compounds	Carbohydrates and carbohydrate conjugates	C24H42O21	39219.3	33349.5	35272.2	36458.6	34817.3	100364	102796	99267	100472	96765.1	41272.5	47106.2	41296.2	45489.8	49187.4	7.55007e-12	9.0766e-11	1.02271	YES
Panaxadiol	Lipids and lipid-like molecules	Prenol lipids	Triterpenoids	C30H52O3	117750	121883	104327	127677	109082	95234.7	94929.3	95047.2	101877	100848	27087	27387.1	23786.3	26806.1	25097.9	1.06625e-13	2.77618e-12	1.02174	YES
(-)-Parthenolide	Lipids and lipid-like molecules	Prenol lipids	Terpene lactones	C15H20O3	97436.4	79526	97174.7	101252	93130.2	47391.6	41553.6	45205.3	49386.4	47293.3	13517.4	11067.4	12375.4	8281.88	11088	1.59999e-11	1.69127e-10	1.02132	YES
(1~{R},2~{S},5~{S},7~{R},12~{R},14~{S},15~{R},19~{S})-14-[(2~{R},4~{S})-2-[(2~{S},3~{S})-3-[(1~{R},2~{S})-4-(2-amino-4-pyridyl)-1-hydroxy-2-(hydroxymethyl)-1,2-dimethyl-butyl]oxiran-2-yl]-4-methyl-tetrahydropyran-2-yl]-2-cyclohexyl-5,19-dihydroxy-15-methyl-pentacyclo[10.5.2.0^{2,7}.0^{9,18}.0^{15,19}]nonadec-9(18)-en-8-one	Lipids and lipid-like molecules	Steroids and steroid derivatives	Bile acids, alcohols and derivatives	C46H68N2O7	312247	364497	339346	310849	349204	244188	271236	232769	261960	296242	266363	236569	249684	315647	256505	0.00152643	0.00216554	1.02132	YES
8-hydroxy-8-(3-octyloxiran-2-yl)octanoic acid	Lipids and lipid-like molecules	Fatty Acyls	Lineolic acids and derivatives	C18O4	133378	123155	126228	127638	125920	157900	156660	148330	160553	156195	216802	213887	221126	217497	218422	1.14475e-12	1.8721e-11	1.02097	YES
[(2~{S},3~{S},4~{R},5~{R})-5-(6-aminopurin-9-yl)-3,4-dihydroxy-tetrahydrofuran-2-yl]methyl-methyl-oxido-sulfonium	Nucleosides, nucleotides, and analogues	5'-deoxyribonucleosides	5'-deoxyribonucleosides	C11H15N5O4S	178962	120472	162509	136627	144089	107843	124187	135687	114067	139883	55341.5	62166.8	47115.7	56045.2	59897.1	8.29839e-08	2.64847e-07	1.0203	YES
2,2-dimethylpropyl 3,3,3-trifluoro-2,2-bis(trifluoromethyl)propanoate	Organic acids and derivatives	Carboxylic acids and derivatives	Carboxylic acid derivatives	C10F9O2	158537	186595	155273	156599	164374	135917	184909	128121	178688	134784	320363	200963	256826	200172	319594	0.000972949	0.00141564	1.01898	YES
Upunaphenol H	Phenylpropanoids and polyketides	2-arylbenzofuran flavonoids	2-arylbenzofuran flavonoids	C56H38O12	230349	229232	230960	234242	206876	203424	207474	203081	193704	200098	287056	281923	288499	299797	304241	7.62471e-09	3.25729e-08	1.01798	YES
(2R)-5,7-dihydroxy-2-[4-hydroxy-3,5-bis(3-methylbut-2-enyl)phenyl]-2,3-dihydrochromen-4-one	Phenylpropanoids and polyketides	Flavonoids	Flavans	C25H28O5	74251.2	106246	117762	105171	72062.8	29786.8	32844.3	33992.4	31667.2	29138.6	27330.4	26562.3	20810.2	29170.9	27649.3	3.78413e-08	1.31899e-07	1.01758	YES
N-(2-CHLOROPHENYL)-5'-ETHYL-7'-METHYL-5'H-SPIRO[PIPERIDINE-4,4'-PYRROLO[1,2-A]QUINOXALINE]-1-CARBOXAMIDE	Organoheterocyclic compounds	Diazanaphthalenes	Benzodiazines	C25H27ClN4O	168663	183473	175123	185783	170142	136744	132458	139985	133048	132812	90526.4	99035.3	83693	87303.3	83937.7	1.76605e-10	1.2848e-09	1.01739	YES
6-Methyl-1-(2-pyridin-3-ylpyrrolidin-1-yl)heptan-1-one	Organoheterocyclic compounds	Pyridines and derivatives	Pyrrolidinylpyridines	C17N2O	295217	131632	288727	296990	129553	114034	278734	105297	183002	192343	103825	107924	104447	107748	108554	0.0253	0.0305155	1.01533	YES
UNPD59882	Phenylpropanoids and polyketides	Macrolides and analogues		C52ClO17	16269.1	17121.3	14913.9	16054.7	15677.8	47456.5	45519	44968.2	43352.6	44597.8	126838	81169.5	79869.6	127991	125648	5.36062e-10	3.25386e-09	1.01424	YES
2-[(2R,4aR,8R,8aR)-8-methoxy-4a,8-dimethyl-1,2,3,4,5,6,7,8a-octahydronaphthalen-2-yl]propan-2-yl acetate	Lipids and lipid-like molecules	Prenol lipids	Sesquiterpenoids	C18H32O3	179814	190522	191871	194593	176482	119922	122351	127166	121882	118597	135926	140545	133023	134922	133996	1.98015e-10	1.41763e-09	1.01413	YES
8-[(2R,3S)-3-[(Z)-8-hydroxyoct-2-enyl]oxiran-2-yl]octanoic acid	Organic acids and derivatives	Hydroxy acids and derivatives	Medium-chain hydroxy acids and derivatives	C18H32O4	48440.3	46748.1	47012.5	46963.1	45727.2	99553.8	98874.9	96982.8	95035.3	102703	150081	146208	146620	149202	75229.5	2.87803e-06	6.48195e-06	1.01355	YES
aplyolide C	Phenylpropanoids and polyketides	Macrolides and analogues		C18H28O3	34971	30953.2	32507.6	34400.5	40672.9	23523.5	18808.1	17745.5	21345.6	20800.7	107273	105281	109440	112097	101582	5.5183e-12	6.87633e-11	1.01213	YES
LysoPE(18:1(9Z)/0:0)	Lipids and lipid-like molecules	Glycerophospholipids	Glycerophosphoethanolamines	C23H46NO7P	101780	100966	101459	99075	95274	111028	106427	107961	102501	103960	184573	185891	183813	182451	182509	6.38856e-14	1.87562e-12	1.01204	YES
Salicylic acid	Benzenoids	Benzene and substituted derivatives	Benzoic acids and derivatives	C7H6O3	198920	190064	218299	198871	190196	205840	188432	211159	178084	202537	289669	292751	289344	262382	282116	4.13144e-07	1.10927e-06	1.01114	YES
9-beta-d-Arabinofuranosylguanine	Nucleosides, nucleotides, and analogues	Purine nucleosides		C10H13N5O5	84500.6	85210.5	81217.2	87217.9	84195.4	30953.9	36621.6	33547.3	30644.6	31003.2	8524.53	7859.79	7005.31	7615.02	8629.37	3.43276e-15	1.88687e-13	1.01089	YES
NCGC00391883-01	Organoheterocyclic compounds	Azoles	Oxadiazoles	C20H25ClN4O2	132318	137875	145050	147750	136026	177987	188593	185715	177389	173523	221996	230639	221364	227456	219794	2.91691e-10	1.94999e-09	1.01087	YES
PGP(16:0/18:1(9Z))	Lipids and lipid-like molecules	Glycerophospholipids	Glycerophosphoglycerophosphates	C40H78O13P2	79795.1	112548	81028.7	101711	88731.1	127855	133615	139295	131703	117435	212675	163792	168056	187518	166349	3.30604e-06	7.32586e-06	1.0095	YES
[(3S,8R,9R,10R,13R,14R,17R)-10,13-dimethyl-17-[(2R)-6-methylheptan-2-yl]-2,3,4,7,8,9,11,12,14,15,16,17-dodecahydro-1H-cyclopenta[a]phenanthren-3-yl] (2,4,6-tribromophenyl) carbonate	Lipids and lipid-like molecules	Steroids and steroid derivatives	Cholestane steroids	C34H47Br3O3	136652	143043	156970	124413	129188	208323	209606	194896	208051	214307	160187	173567	164422	154674	153765	1.10426e-06	2.69301e-06	1.00949	YES
(1S,2S,2'S,3'R,4S,6S,7S,8S,9R,12R,13R,18R)-2',3'-dihydroxy-2',7,9,13-tetramethyl-3'-propan-2-ylspiro[5-oxapentacyclo[10.8.0.02,9.04,8.013,18]icosane-6,5'-oxolane]-20-one	Lipids and lipid-like molecules	Steroids and steroid derivatives	Oxosteroids	C29H46O5	101486	106292	101466	106072	101699	47198	47279.1	48081.2	46016.3	45272.7	116026	119135	113457	115621	114244	2.38861e-16	2.48767e-14	1.00888	YES
1-Stearoyl-sn-glycero-3-phosphate	Lipids and lipid-like molecules	Glycerophospholipids	Glycerophosphates	C21H43O7P	151684	156942	150104	160566	148432	99173.6	96073.9	91647.2	101885	92520.1	83058.1	86878.9	87155.8	89591.5	84638.8	2.04446e-11	2.09398e-10	1.00641	YES
(E,7R,10R)-7,10-dihydroxyoctadec-8-enoic acid	Lipids and lipid-like molecules	Fatty Acyls	Fatty acids and conjugates	C18H34O4	18088.8	16243.5	17302.6	17827.9	16601.4	4003.17	3798.44	2968.13	3587.32	4225.42	88603.6	84027.4	98331.9	84985.2	92545.4	3.42552e-15	1.88687e-13	1.00631	YES
(1S,2R,3'S,4S,4'R,5'S,6S,7S,8R,9S,12R,13R,14R,16R)-5',7,9,13-tetramethylspiro[5-oxapentacyclo[10.8.0.02,9.04,8.013,18]icos-18-ene-6,2'-oxane]-3',4',14,16-tetrol	Lipids and lipid-like molecules	Steroids and steroid derivatives	Hydroxysteroids	C27H42O6	31116.9	30242	28220.2	32405.5	30063.5	66645.6	63435.2	65422.1	68204.5	64543.9	119258	110364	118631	119137	109048	1.19499e-14	4.70752e-13	1.00478	YES
Simplicilliumtide N	Organic acids and derivatives	Peptidomimetics	Depsipeptides	C45H70N6O12	46817.9	46577.5	48558.5	39750.7	43767	63598.4	64786	67645.3	64179.8	63848.7	173738	176962	170209	52356.4	169202	0.00037596	0.000578409	1.00461	YES
3-hydroxy-N-[1-[[9-(1-hydroxyethyl)-12-(hydroxymethyl)-16-methyl-3,6-bis(2-methylpropyl)-2,5,8,11,14-pentaoxo-1-oxa-4,7,10,13-tetrazacyclohexadec-15-yl]amino]-4-methyl-1-oxopentan-2-yl]tridecanamide	Organic acids and derivatives	Peptidomimetics	Depsipeptides	C42N6O11	85623.9	75234	72373.3	84867.9	84355.4	166540	132841	141029	133902	148237	96996.3	91368	79554.1	75073.1	94560.2	9.29624e-07	2.30461e-06	1.00373	YES
(2Z)-6-[(2-chloro-4-fluorophenyl)methoxy]-2-[(4-methoxyphenyl)methylidene]-1-benzofuran-3-one	Phenylpropanoids and polyketides	Aurone flavonoids		C23ClFO4	384004	398284	416573	375086	389703	404934	415898	404724	404300	390700	499682	479478	469906	460747	497434	9.2104e-07	2.28677e-06	1.00335	YES
NCGC00386078-01	Organic acids and derivatives	Peptidomimetics	Depsipeptides	C36H63N3O9	188109	181082	186010	189848	184761	132052	131956	137379	130418	138928	113749	102567	112450	118115	103042	4.65393e-10	2.87798e-09	1.003	YES
(9R)-9-hydroxyoctadecanedioic acid	Lipids and lipid-like molecules	Fatty Acyls	Fatty acids and conjugates	C18H34O5	584301	485540	460163	621722	596894	507077	352097	511355	504654	503675	410847	421164	469915	458918	403089	0.0401273	0.0473036	1.00256	YES
2-Benzyl-1-oxa-2,8-diazaspiro[4.5]decan-3-one	Organic acids and derivatives	Carboxylic acids and derivatives	Amino acids, peptides, and analogues	C14H18N2O2	352745	343679	341174	349692	342493	361864	361925	357775	358643	366923	421617	439319	440929	433015	425510	5.46424e-11	4.78012e-10	1.00171	YES
4-[2,3,23,29,30-pentahydroxy-2,5,12,32-tetramethyl-26-oxo-36-(2-{1H,5H-pyrrolo[3,4-b]pyrrol-5-yl}ethyl)heptacyclo[19.15.0.0?,¹?.0?,¹?.0²³,³?.0²?,³³.0²?,³²]hexatriaconta-8,24-dien-18-yn-17-yl]oxolan-2-one	Lipids and lipid-like molecules	Prenol lipids	Triterpenoids	C52N2O8	253715	268539	261299	257144	253239	175382	173685	173723	163826	170825	223775	86920.3	225750	223717	220994	0.0467692	0.0547084	1.00137	YES
2-{[(2Z)-2-[(1-ethylindol-3-yl)methylidene]-7-methyl-3-oxo-1-benzofuran-6-yl]oxy}acetonitrile	Organoheterocyclic compounds	Indoles and derivatives	N-alkylindoles	C22N2O3	112614	123240	125638	108111	123014	106820	117070	118766	118932	126709	34665.7	38184.7	37696.1	39518.3	39504.1	1.0687e-12	1.77411e-11	1.00128	YES
melibiose	Organic oxygen compounds	Organooxygen compounds	Carbohydrates and carbohydrate conjugates	C12H22O11	78954.7	70066.4	70390.8	74901.9	68343.8	140531	135382	137570	126255	141812	105272	101453	102318	97836.5	100071	2.27453e-10	1.59378e-09	1.00066	YES
(2S)-2-[(3E,7E,11E,15E,19E)-4,8,12,16,20,24-hexamethylpentacosa-3,7,11,15,19,23-hexaenyl]-2-methylchromen-6-ol	Lipids and lipid-like molecules	Prenol lipids	Sesterterpenoids	C41H60O2	37006.9	38458.5	37916.7	37703.9	36020.8	96757.2	97049.8	99412.2	96037.2	96903.9	43942.3	41210.4	41016.1	39733.7	40292	1.3528e-15	9.73149e-14	1.00058	YES

## Sheet: Table S5
Table S5 Identification and classification of 82 key differential non-volatile metabolites in GBTs harvested in different seasons.
Metabolites	SuperClass	Class	Subclass	Formula	SPT_1	SPT_2	SPT_3	SPT_4	SPT_5	SMT_1	SMT_2	SMT_3	SMT_4	SMT_5	AUT_1	AUT_2	AUT_3	AUT_4	AUT_5	p_value	q_value	VIP	Significance
DL-Theanine	Organic acids and derivatives	Carboxylic acids and derivatives	Amino acids, peptides, and analogues	C7H14N2O3	4.41316e+06	4.61117e+06	4.61109e+06	4.3759e+06	4.55106e+06	3.65073e+06	4.2366e+06	4.16627e+06	4.18384e+06	4.01114e+06	2.52385e+06	2.63403e+06	2.51725e+06	2.67959e+06	2.75065e+06	4.02364e-10	2.57399e-09	4.65927	YES
L-Theanine	Organic acids and derivatives	Carboxylic acids and derivatives	Amino acids, peptides, and analogues	C7H14N2O3	4.65069e+06	4.62621e+06	4.73399e+06	4.536e+06	4.70225e+06	3.83054e+06	3.93245e+06	3.97629e+06	3.86667e+06	3.84307e+06	3.3959e+06	3.28142e+06	3.19838e+06	3.27478e+06	3.25955e+06	4.75768e-12	6.15327e-11	4.10982	YES
Leucine	Organic acids and derivatives	Carboxylic acids and derivatives	Amino acids, peptides, and analogues	C6H13NO2	913222	922485	969459	925923	901155	481649	481557	479991	475444	465199	548771	565792	532725	549888	553692	1.09096e-14	4.40571e-13	2.71458	YES
Phenylalanine	Organic acids and derivatives	Carboxylic acids and derivatives	Amino acids, peptides, and analogues	C9H11NO2	711376	759814	631407	797333	569038	514125	465124	535271	441667	520647	258010	250827	228826	237049	222589	3.43868e-09	1.63109e-08	2.26467	YES
D-Phenylalanine	Organic acids and derivatives	Carboxylic acids and derivatives	Amino acids, peptides, and analogues	C9H11NO2	584717	476897	543043	565998	494775	379091	378082	375924	381841	388230	246793	244579	246585	240780	243136	6.94716e-11	5.81963e-10	1.88359	YES
Zizyphus mucronata Alkaloid	Organic acids and derivatives	Carboxylic acids and derivatives	Amino acids, peptides, and analogues	C28H42N4O5	329953	315719	327486	328529	311511	286588	285491	276537	289768	290732	84238.7	81156.1	90895	84261.2	86157.5	7.99161e-17	1.19802e-14	1.6807	YES
Sansalvamide A	Organic acids and derivatives	Carboxylic acids and derivatives	Amino acids, peptides, and analogues	C33N5O5	427123	406201	374864	452315	371794	565985	528633	550689	530817	589746	608441	634464	635197	584428	616328	2.82417e-07	7.87995e-07	1.64654	YES
Glutamine	Organic acids and derivatives	Carboxylic acids and derivatives	Amino acids, peptides, and analogues	C5H10N2O3	267136	272075	279814	265395	264358	142629	150838	160766	159264	150129	81528.7	77500.6	76803.9	80901.4	78096.7	3.17185e-15	1.79327e-13	1.56482	YES
Epicoccin E	Organic acids and derivatives	Carboxylic acids and derivatives	Amino acids, peptides, and analogues	C18H18N2O7S2	68257.7	69418.7	76117.2	68841.7	75427.9	211227	218980	216548	211969	224043	119535	106911	111171	109933	113868	8.37877e-14	2.30918e-12	1.52564	YES
rhizonin	Organic acids and derivatives	Carboxylic acids and derivatives	Amino acids, peptides, and analogues	C43N7O9	117310	105402	106919	111655	108025	98057.6	98142.6	99808.5	96943.8	104946	213524	216612	214208	221347	215403	9.07038e-14	2.4453e-12	1.18855	YES
L-Norleucine	Organic acids and derivatives	Carboxylic acids and derivatives	Amino acids, peptides, and analogues	C6H13NO2	209276	189476	190183	203074	172780	108206	107013	107497	102775	110579	139821	137545	142753	138573	136689	6.19201e-10	3.6795e-09	1.16317	YES
Bacillamidin C	Organic acids and derivatives	Carboxylic acids and derivatives	Amino acids, peptides, and analogues	C17N2O3	369184	389125	400519	385550	382436	309008	311534	309788	314481	306434	318235	317986	305366	301614	311449	3.10696e-09	1.48863e-08	1.1157	YES
L-Asparagine	Organic acids and derivatives	Carboxylic acids and derivatives	Amino acids, peptides, and analogues	C4H8N2O3	101312	107860	114923	104837	103904	49438	53752.6	50904.2	52739.7	50623	8173.51	5921.01	4942.62	8811.15	5860.99	2.93941e-12	4.09037e-11	1.11443	YES
L-Arginine	Organic acids and derivatives	Carboxylic acids and derivatives	Amino acids, peptides, and analogues	C6H14N4O2	108160	83000.8	93038.5	105650	86916.2	36134.5	32321.1	34971.1	31792.4	34260.7	13698.6	12460.2	13787.4	12000.5	13274.5	2.93885e-13	6.10624e-12	1.07252	YES
Graphiumin H	Organic acids and derivatives	Carboxylic acids and derivatives	Amino acids, peptides, and analogues	C31H38N2O8S2	79433.4	82121.1	75782.4	84002.3	76178.5	33832.5	30599.8	33632.3	31609.9	33897	116739	125999	134853	120030	113918	2.05843e-13	4.59013e-12	1.04482	YES
N-Fructosyl pyroglutamate	Organic acids and derivatives	Carboxylic acids and derivatives	Amino acids, peptides, and analogues	C11H17NO8	109357	108426	108564	107324	104765	83995.5	91810.7	88930.3	90269.9	80407.3	13783.1	15831.6	14664.7	14481.8	15212.4	7.05808e-17	1.07435e-14	1.04132	YES
Patellamide A	Organic acids and derivatives	Carboxylic acids and derivatives	Amino acids, peptides, and analogues	C35H50N8O6S2	35508.8	34883.1	34285	35352.1	33084.8	73566.5	74150.7	71195.9	76866.7	75329.9	123049	123557	125540	122971	124131	2.07629e-17	4.59735e-15	1.03059	YES
L-Tyrosine	Organic acids and derivatives	Carboxylic acids and derivatives	Amino acids, peptides, and analogues	C9H11NO3	231955	231812	247388	238734	225277	241066	239740	233584	232957	231583	316102	330921	314220	317232	320517	2.45214e-10	1.69187e-09	1.02605	YES
Isoquercitroside	Phenylpropanoids and polyketides	Flavonoids	Flavonoid glycosides	C21H20O12	2.75992e+06	2.87406e+06	3.05075e+06	3.02041e+06	2.6581e+06	2.98698e+06	2.90745e+06	2.82531e+06	2.76684e+06	2.86186e+06	4.83607e+06	4.86314e+06	4.78253e+06	4.8143e+06	4.62151e+06	8.70982e-11	7.07512e-10	4.9092	YES
Trifolin	Phenylpropanoids and polyketides	Flavonoids	Flavonoid glycosides	C21H20O11	2.37384e+06	2.55485e+06	2.56123e+06	2.61753e+06	2.51975e+06	1.33104e+06	1.3072e+06	1.37164e+06	1.30369e+06	1.30045e+06	2.95034e+06	3.09897e+06	3.03796e+06	3.04127e+06	2.98916e+06	1.02039e-14	4.22398e-13	4.80598	YES
Flavanone base + 4O, O-Hex, C-Pen	Phenylpropanoids and polyketides	Flavonoids	Flavonoid glycosides	C26H30O15	1.12269e+06	1.12408e+06	1.09861e+06	1.18042e+06	1.08755e+06	696408	744831	716725	807697	785422	2.40223e+06	2.43769e+06	2.41458e+06	2.44809e+06	2.50617e+06	3.07211e-14	1.01657e-12	4.45018	YES
Miscanthoside	Phenylpropanoids and polyketides	Flavonoids	Flavonoid glycosides	C21H22O11	802862	782115	771866	764562	759405	570700	557102	566356	574783	583154	1.96333e+06	2.01407e+06	1.97578e+06	1.93791e+06	1.92847e+06	1.19725e-18	6.96798e-16	4.07266	YES
Herbacin	Phenylpropanoids and polyketides	Flavonoids	Flavonoid glycosides	C21H20O12	901827	827027	826903	811457	817041	894707	912328	868696	891599	858598	1.95325e+06	1.93462e+06	1.912e+06	2.04174e+06	1.95908e+06	2.37589e-14	8.21926e-13	3.72636	YES
Kaempferol 3-rhamno-glucoside	Phenylpropanoids and polyketides	Flavonoids	Flavonoid glycosides	C27H30O15	2.42744e+06	2.44684e+06	2.50381e+06	2.52427e+06	2.2762e+06	2.08131e+06	1.61621e+06	1.55435e+06	1.59869e+06	1.58553e+06	1.44415e+06	1.4745e+06	1.42819e+06	1.40556e+06	1.38473e+06	3.35827e-07	9.19897e-07	3.69188	YES
Quercetin 3-rutinoside 7-galactoside	Phenylpropanoids and polyketides	Flavonoids	Flavonoid glycosides	C33H40O21	1.96012e+06	1.90486e+06	1.85577e+06	1.87772e+06	1.68405e+06	2.4874e+06	2.62388e+06	2.51263e+06	2.68158e+06	2.60955e+06	2.60354e+06	2.61153e+06	2.53413e+06	2.75213e+06	2.53444e+06	2.64684e-08	9.64563e-08	3.45639	YES
2-O-rhamnosyl-vitexin	Phenylpropanoids and polyketides	Flavonoids	Flavonoid glycosides	C27H30O14	449623	456486	459616	475931	448032	1.19709e+06	1.02737e+06	1.06908e+06	1.10802e+06	1.14151e+06	931527	863530	929990	947770	982153	2.08793e-12	3.04689e-11	3.21476	YES
Vitexin-2-O-rhamnoside	Phenylpropanoids and polyketides	Flavonoids	Flavonoid glycosides	C27H30O14	200670	224489	227324	222084	217943	717180	690368	681992	666042	654971	285224	294398	294337	273876	293838	2.13111e-14	7.50822e-13	2.76069	YES
tribuloside	Phenylpropanoids and polyketides	Flavonoids	Flavonoid glycosides	C30H26O13	620281	653783	658615	672902	611042	621596	612304	589262	594410	592731	1.03635e+06	1.06124e+06	990936	1.02406e+06	1.03299e+06	5.3244e-12	6.69373e-11	2.27181	YES
Biorobin	Phenylpropanoids and polyketides	Flavonoids	Flavonoid glycosides	C27H30O15	1.42509e+06	1.48185e+06	1.36631e+06	1.5789e+06	1.57616e+06	1.73618e+06	1.75348e+06	1.79341e+06	1.86912e+06	2.07648e+06	1.47661e+06	1.51171e+06	1.54007e+06	1.56377e+06	1.49769e+06	0.000104715	0.00017572	2.25479	YES
quercetin-3-o-Α-l-arabinopyranoside	Phenylpropanoids and polyketides	Flavonoids	Flavonoid glycosides	C20H18O11	1.3595e+06	1.05291e+06	1.07442e+06	1.02369e+06	1.07473e+06	1.05227e+06	1.18033e+06	1.4026e+06	1.04804e+06	1.06231e+06	1.56214e+06	1.62843e+06	1.53926e+06	1.5763e+06	1.57408e+06	0.00017373	0.000282155	2.23202	YES
Rutin	Phenylpropanoids and polyketides	Flavonoids	Flavonoid glycosides	C27H30O16	1.07086e+06	1.0939e+06	1.09613e+06	1.07374e+06	1.01143e+06	1.07836e+06	1.09432e+06	1.09416e+06	1.06988e+06	1.0828e+06	1.4342e+06	1.42462e+06	1.32003e+06	1.36328e+06	1.31923e+06	2.32588e-08	8.59951e-08	1.92168	YES
Myricetin 3-galactoside	Phenylpropanoids and polyketides	Flavonoids	Flavonoid glycosides	C21H20O13	672029	743989	797813	740804	714401	713200	665392	670874	632597	775882	963589	1.03311e+06	931340	826961	949072	6.33785e-05	0.000110147	1.62698	YES
Isoquercitrin	Phenylpropanoids and polyketides	Flavonoids	Flavonoid glycosides	C21H20O12	57437.4	90117.1	56862.9	56690.5	72435.1	71775.8	84944.8	84214.7	65617.2	50970.2	269021	264396	257944	287155	258230	2.36007e-08	8.71288e-08	1.58382	YES
methyl 4,6-di-o-galloyl-Β-d-glucopyranoside	Phenylpropanoids and polyketides	Flavonoids	Flavonoid glycosides	C38H36O18	120985	121222	112971	113586	109353	79148.1	89963.8	79677	78013.9	73545.4	293801	286621	260938	284890	312431	1.46436e-12	2.27447e-11	1.56174	YES
Cosmosiin	Phenylpropanoids and polyketides	Flavonoids	Flavonoid glycosides	C21H20O10	176876	175212	120593	122077	162889	306887	297117	321576	219849	194582	261410	295985	520391	287592	584922	0.000795659	0.00117112	1.46658	YES
baicalin	Phenylpropanoids and polyketides	Flavonoids	Flavonoid glycosides	C21H18O11	103717	110302	114297	104485	102995	154914	164432	84655.9	77289.9	187379	283823	314413	281300	289785	275421	5.48913e-05	9.64301e-05	1.43052	YES
kaempferol 3-O-beta-D-xyloside	Phenylpropanoids and polyketides	Flavonoids	Flavonoid glycosides	C20H18O10	194185	209045	193366	206898	202327	112802	91545.6	109829	89207	108232	184712	195757	174269	192096	175699	8.34667e-09	3.52162e-08	1.25546	YES
mearnsitrin	Phenylpropanoids and polyketides	Flavonoids	Flavonoid glycosides	C22H22O12	38497.8	37781.6	17638.5	38097.1	40327.1	37806.8	38608.7	37274.6	37133.9	32664	153895	162527	159098	160084	151201	6.55277e-08	2.14964e-07	1.2396	YES
Isovitexin	Phenylpropanoids and polyketides	Flavonoids	Flavonoid glycosides	C21H20O10	19303.6	17620.7	19233.7	19941.3	18229.4	78170.7	78985.4	88063.3	82560.2	83192.5	147864	128472	132350	141017	153145	2.69402e-15	1.57719e-13	1.22089	YES
Cerarvensin 2''-O-rhamnoside	Phenylpropanoids and polyketides	Flavonoids	Flavonoid glycosides	C26H28O13	40310.6	41822	39229.3	42149.3	38502.5	124118	119176	121150	127847	125992	78360.1	77502.4	77946.3	79835.5	79886.8	1.09614e-15	8.25169e-14	1.14803	YES
Naringin	Phenylpropanoids and polyketides	Flavonoids	Flavonoid glycosides	C27H32O14	204188	214256	211910	218210	209855	236197	239322	243930	237108	239015	310105	330209	314214	329071	316774	6.53652e-12	7.97685e-11	1.12393	YES
ganode-8-en-ricacid f	Lipids and lipid-like molecules	Prenol lipids	Triterpenoids	C32H42O9	791010	853656	786530	860851	817058	435569	459815	454563	458586	487060	390916	393687	415756	422369	424501	6.98787e-12	8.44176e-11	2.51623	YES
mesendanin c	Lipids and lipid-like molecules	Prenol lipids	Triterpenoids	C32O9	755966	782112	805017	792284	781725	514260	534354	532074	509503	514696	397481	432602	403927	410034	400958	2.37297e-13	5.18281e-12	2.25244	YES
phytolaccagenin	Lipids and lipid-like molecules	Prenol lipids	Triterpenoids	C31H48O7	567495	534921	564108	560081	533277	461751	464676	469582	469683	473349	138529	136992	148425	134735	142739	2.93847e-17	5.70064e-15	2.20224	YES
2a-hydroxyursolic acid	Lipids and lipid-like molecules	Prenol lipids	Triterpenoids	C30H48O5	158836	153821	140161	146983	153939	180980	142616	147545	143874	189050	334035	370869	355716	378826	415259	5.08919e-09	2.30657e-08	1.6244	YES
ginsenoside ic	Lipids and lipid-like molecules	Prenol lipids	Triterpenoids	C42H70O12	162255	194780	170536	189636	181775	309335	319219	351135	358062	264620	226539	175380	177356	162982	161304	3.73312e-06	8.14453e-06	1.52565	YES
Buxaminol A	Lipids and lipid-like molecules	Prenol lipids	Triterpenoids	C28H48N2O	456926	635563	951295	501199	595480	1.11883e+06	490252	558184	522054	836547	409381	336155	430607	308061	526377	0.0313275	0.0373754	1.46698	YES
bisglaucumlide K	Lipids and lipid-like molecules	Prenol lipids	Triterpenoids	C43H62O10	109258	112183	100256	130075	140395	121007	118627	108025	128814	105114	231698	208977	225746	211716	209388	2.61957e-07	7.37984e-07	1.11118	YES
Panaxadiol	Lipids and lipid-like molecules	Prenol lipids	Triterpenoids	C30H52O3	117750	121883	104327	127677	109082	95234.7	94929.3	95047.2	101877	100848	27087	27387.1	23786.3	26806.1	25097.9	1.06625e-13	2.77618e-12	1.02174	YES
Epigallocatechin-(4beta->6)-epigallocatechin-3-O-gallate	Phenylpropanoids and polyketides	Flavonoids	Biflavonoids and polyflavonoids	C37H30O18	1.78893e+06	1.81026e+06	1.89432e+06	1.93754e+06	1.7211e+06	2.54084e+06	2.57215e+06	2.44343e+06	2.49477e+06	2.55572e+06	4.96927e+06	5.11809e+06	4.67525e+06	4.80071e+06	5.10508e+06	7.63443e-14	2.14588e-12	6.01105	YES
4'-O-Methylochnaflavone	Phenylpropanoids and polyketides	Flavonoids	Biflavonoids and polyflavonoids	C31H20O10	1.53381e+06	1.65035e+06	1.77184e+06	1.55568e+06	1.79254e+06	1.37085e+06	1.41132e+06	1.5747e+06	1.28293e+06	1.48176e+06	2.81247e+06	2.86472e+06	2.80828e+06	2.82286e+06	2.92043e+06	1.3638e-09	7.25063e-09	4.06972	YES
epicatechin-(4beta->8)-epigallocatechin	Phenylpropanoids and polyketides	Flavonoids	Biflavonoids and polyflavonoids	C37H30O16	247121	259990	280045	213747	225009	1.06842e+06	1.02319e+06	1.14078e+06	1.07261e+06	1.00922e+06	513607	545690	534146	482085	474176	5.04196e-12	6.45344e-11	3.63428	YES
Samarangenin B	Phenylpropanoids and polyketides	Flavonoids	Biflavonoids and polyflavonoids	C44H32O22	376837	348090	374422	356114	360667	488320	465943	531098	484117	520278	1.22542e+06	1.22894e+06	1.28617e+06	1.23108e+06	1.23481e+06	6.76963e-15	3.06658e-13	3.22554	YES
Procyanidin B2	Phenylpropanoids and polyketides	Flavonoids	Biflavonoids and polyflavonoids	C30H26O12	202237	217398	198278	215800	197344	528057	509979	535077	474752	487774	189077	203753	182793	184255	190973	4.83461e-13	9.23429e-12	2.2791	YES
(-)-epigallocatechin-(2beta->O->7',4beta->8')-epicatechin 3'-O-gallate	Phenylpropanoids and polyketides	Flavonoids	Biflavonoids and polyflavonoids	C37H28O17	119512	232535	115681	128006	157710	307812	198023	328335	332181	338385	411751	477865	388720	391587	414742	1.99863e-05	3.80864e-05	1.76945	YES
Epicatechin-(4beta->8)-3-O-galloylepicatechin-(4beta->8)-catechin	Phenylpropanoids and polyketides	Flavonoids	Biflavonoids and polyflavonoids	C52H42O22	173191	148419	139342	167398	146767	356938	365708	310996	320244	364298	273155	243871	149624	248022	182768	1.77798e-05	3.42178e-05	1.655	YES
mahuangnin b	Phenylpropanoids and polyketides	Flavonoids	Biflavonoids and polyflavonoids	C30H24O9	1655.93	522.798	6854.99	400.205	7445.96	8693.62	8641.45	7448.14	8754.29	10213.3	123629	143140	112888	111681	128095	8.73814e-06	1.77453e-05	1.21361	YES
Epicatechin-(2beta->5,4beta->6)-ent-epicatechin	Phenylpropanoids and polyketides	Flavonoids	Biflavonoids and polyflavonoids	C30H24O12	40989.7	42210.1	43002	61912	39631.5	116937	118452	124633	125246	118108	56792.1	50324.8	51270.9	49177.6	56155.1	1.96851e-08	7.43092e-08	1.11282	YES
taraninin	Phenylpropanoids and polyketides	Flavonoids	Biflavonoids and polyflavonoids	C52H42O25	120280	139460	129448	142314	136617	206602	202371	207936	195656	193608	169057	324045	295232	168647	305833	0.0013124	0.00187806	1.04621	YES
Theacitrin C	Benzenoids	Benzene and substituted derivatives	Benzoic acids and derivatives	C44H32O22	1.77265e+06	1.7492e+06	2.01038e+06	1.82457e+06	1.76464e+06	2.50775e+06	2.46822e+06	2.55217e+06	2.4094e+06	2.47688e+06	8.35111e+06	8.59548e+06	8.24311e+06	8.56481e+06	8.27774e+06	2.48936e-16	2.56559e-14	8.92179	YES
Gallic acid	Benzenoids	Benzene and substituted derivatives	Benzoic acids and derivatives	C7H6O5	2.51287e+06	2.58303e+06	2.665e+06	2.67204e+06	3.51958e+06	3.75787e+06	2.81093e+06	2.7445e+06	3.87994e+06	2.84823e+06	3.98096e+06	5.5689e+06	4.11635e+06	5.40032e+06	5.48233e+06	0.000310521	0.000483825	4.57242	YES
Epibreynin D	Benzenoids	Benzene and substituted derivatives	Benzoic acids and derivatives	C40H56O23S	124490	126142	124622	130572	120803	71940.2	68264.4	102615	67508.7	64983.5	569313	592115	551821	576053	607112	4.37224e-12	5.70698e-11	2.46369	YES
2,4,5-Trihydroxybenzoic acid	Benzenoids	Benzene and substituted derivatives	Benzoic acids and derivatives	C7H6O5	1.02137e+06	1.00892e+06	1.0519e+06	1.01723e+06	984605	1.1162e+06	1.1406e+06	1.13519e+06	1.12183e+06	1.12618e+06	1.50137e+06	1.52326e+06	1.44332e+06	1.45984e+06	1.46734e+06	2.80623e-12	3.93827e-11	2.3187	YES
2,6-dihydroxy-4-[3,4,5-trihydroxy-6-(hydroxymethyl)oxan-2-yl]oxybenzoic acid	Benzenoids	Benzene and substituted derivatives	Benzoic acids and derivatives	C13H16O10	320121	324196	306594	335416	333785	278877	326839	313059	302419	283679	661044	699803	629437	702328	735987	3.18538e-11	3.01879e-10	2.16215	YES
methyl 4-[(4-chlorobenzyl)oxy]-3-methoxybenzoate	Benzenoids	Benzene and substituted derivatives	Benzoic acids and derivatives	C16H15ClO4	685806	772439	782404	707807	724407	994882	1.03662e+06	993057	1.00324e+06	995559	720811	754060	704104	843447	889567	2.0807e-05	3.95133e-05	2.01139	YES
2,3,4-trimethoxy-6-[(2S)-2-methyl-5-oxopyrrolidin-1-yl]benzoic acid	Benzenoids	Benzene and substituted derivatives	Benzoic acids and derivatives	C15H19NO6	338047	325989	337650	346051	337428	353037	361275	351923	376949	380561	113459	119293	104442	101112	100809	6.27786e-14	1.86327e-12	1.7558	YES
Methyl gallate	Benzenoids	Benzene and substituted derivatives	Benzoic acids and derivatives	C8H8O5	143605	167392	170108	152517	162873	68479.1	62857.6	63383.8	62628.1	61279.4	277344	262685	272626	272503	278544	2.42766e-14	8.34002e-13	1.57778	YES
5,7-Dimethoxy-2-methyl-2,3-dihydro-1-benzofuran-6-carboxylic acid	Benzenoids	Benzene and substituted derivatives	Benzoic acids and derivatives	C12O5	136616	137147	141343	141870	136104	34541.5	34686	33811.4	32766.3	35038.6	111815	124019	114434	116638	109687	1.48481e-16	1.80951e-14	1.3032	YES
Epibreynin B	Benzenoids	Benzene and substituted derivatives	Benzoic acids and derivatives	C40H56O24S	79260.5	78748.5	88572.8	91580.8	75934.4	44150	42729.6	46880.8	41090.9	57248.4	168752	190662	161044	173294	158349	3.42592e-10	2.241e-09	1.19997	YES
3,5-Dihydroxybenzoic acid	Benzenoids	Benzene and substituted derivatives	Benzoic acids and derivatives	C7H6O4	41191	51731.5	52289.4	44259.7	51132.2	31194.8	26863.9	29284.9	29115	30214.8	135925	135329	129324	123287	132220	1.89964e-12	2.83485e-11	1.09362	YES
methyl 2,3,6-tri-o-galloyl-Β-d-glucopyranoside	Benzenoids	Benzene and substituted derivatives	Benzoic acids and derivatives	C28H26O18	115022	79120.1	90954.3	115381	80599.8	30166.3	30677.4	24689.2	20843.6	19701.2	27448.2	26458.6	24750.7	20903.5	24312.8	2.62388e-08	9.57253e-08	1.08105	YES
Salicylic acid	Benzenoids	Benzene and substituted derivatives	Benzoic acids and derivatives	C7H6O3	198920	190064	218299	198871	190196	205840	188432	211159	178084	202537	289669	292751	289344	262382	282116	4.13144e-07	1.10927e-06	1.01114	YES
(-)-Epicatechin 3-O-gallate	Phenylpropanoids and polyketides	Flavonoids	Flavans	C22H18O10	1.28038e+07	1.27729e+07	1.39765e+07	1.29104e+07	1.2874e+07	1.90951e+07	1.88641e+07	1.90215e+07	1.90736e+07	1.86776e+07	1.76813e+07	1.82896e+07	1.76039e+07	1.88327e+07	1.74509e+07	2.23308e-10	1.57254e-09	9.74643	YES
Epigallocatechin gallate	Phenylpropanoids and polyketides	Flavonoids	Flavans	C22H18O11	1.22284e+07	1.32066e+07	1.33119e+07	1.22623e+07	1.28001e+07	1.27882e+07	1.23629e+07	1.1622e+07	1.17564e+07	1.21897e+07	1.78554e+07	1.80837e+07	1.81934e+07	1.62792e+07	1.7572e+07	1.24775e-08	4.98799e-08	7.99556	YES
Theaflavin-3-gallat	Phenylpropanoids and polyketides	Flavonoids	Flavans	C36H28O16	7.17459e+06	7.6934e+06	7.31409e+06	7.56978e+06	7.37705e+06	8.36612e+06	8.57042e+06	8.74364e+06	8.07423e+06	8.24829e+06	9.33647e+06	9.60089e+06	9.09752e+06	9.25317e+06	9.31533e+06	5.51675e-08	1.8409e-07	4.80954	YES
epigallocatechin 3-O-gallate	Phenylpropanoids and polyketides	Flavonoids	Flavans	C22H16O11	1.50528e+06	1.23711e+06	1.45666e+06	1.32303e+06	1.18477e+06	1.93549e+06	1.90789e+06	1.69492e+06	1.96256e+06	1.66456e+06	2.78053e+06	2.9375e+06	2.65086e+06	2.63574e+06	2.61066e+06	3.35694e-08	1.18662e-07	3.96313	YES
Epicatechin	Phenylpropanoids and polyketides	Flavonoids	Flavans	C15H14O6	477910	555399	548114	510050	518998	1.42491e+06	1.37996e+06	1.36679e+06	1.32468e+06	1.36938e+06	619708	656804	609687	579309	607440	6.87057e-13	1.2327e-11	3.74601	YES
isotheaflavin	Phenylpropanoids and polyketides	Flavonoids	Flavans	C29H24O12	1.24989e+06	1.24048e+06	1.22274e+06	1.29679e+06	1.2664e+06	1.35943e+06	1.45465e+06	1.44575e+06	1.31476e+06	1.39342e+06	891507	941616	861411	871178	880880	2.26512e-10	1.58969e-09	2.40543	YES
Afzelechin	Phenylpropanoids and polyketides	Flavonoids	Flavans	C15H14O5	251814	260379	270168	261948	252873	119919	114431	119713	113155	122219	231077	223512	221417	222106	213688	5.3399e-14	1.63065e-12	1.50844	YES
catechins	Phenylpropanoids and polyketides	Flavonoids	Flavans	C15H14O6	60972.6	55537.7	56983.1	65760.9	57912.4	194107	192875	190699	199690	204959	142264	80498.1	85881.7	143862	80980.9	8.70887e-07	2.17315e-06	1.45057	YES
Robinetinidol-(4alpha->2')-dihydrorobinetin	Phenylpropanoids and polyketides	Flavonoids	Flavans	C30H24O13	75668.3	63924.9	69216.2	71313.3	66283.3	83050.4	77655.9	76041	82208.6	84307.5	168353	156343	174124	166577	173695	8.90572e-12	1.0403e-10	1.08168	YES
(-)-Epigallocatechin 3,4'-di-gallate	Phenylpropanoids and polyketides	Flavonoids	Flavans	C29H22O15	62976.4	63700.3	81615.2	44490.9	60749	94143.7	89687.6	109597	104832	106291	163667	147763	145639	193499	173482	1.12203e-06	2.73164e-06	1.07069	YES

## Sheet: Table S6
Table S6 P-values for the correlation analysis between 82 key non-volatile metabolites and five sensory taste attributes.
Metabolites	Type	Pvalue_Freshness	Pvalue_Smoothness	Pvalue_Thickness	Pvalue_Sweetness
DL-Theanine	Amino acids, peptides, and analogues	0.218818	0.814463	0.480189	0.116692
L-Theanine	Amino acids, peptides, and analogues	0.0348674	0.357452	0.0897696	0.00786223
Leucine	Amino acids, peptides, and analogues	0.005142	0.0018805	0.000188419	3.16e-06
Phenylalanine	Amino acids, peptides, and analogues	0.246122	0.656616	0.202991	0.0354633
D-Phenylalanine	Amino acids, peptides, and analogues	0.0947953	0.326715	0.119805	0.0218332
Zizyphus mucronata Alkaloid	Amino acids, peptides, and analogues	0.418486	0.655507	0.674271	0.234663
Sansalvamide A	Amino acids, peptides, and analogues	0.0146467	0.168066	0.0271211	0.000719141
Glutamine	Amino acids, peptides, and analogues	0.039191	0.226616	0.0458869	0.00300537
Epicoccin E	Amino acids, peptides, and analogues	0.0162587	5.2e-07	5.27e-05	0.00018329
rhizonin	Amino acids, peptides, and analogues	0.716825	0.21437	0.823843	0.621121
L-Norleucine	Amino acids, peptides, and analogues	0.0128529	7.64e-05	0.000104903	4.36e-05
Bacillamidin C	Amino acids, peptides, and analogues	0.00594228	0.0114218	0.000661526	3.32e-05
L-Asparagine	Amino acids, peptides, and analogues	0.0623459	0.338663	0.0685789	0.00588001
L-Arginine	Amino acids, peptides, and analogues	0.0350295	0.0798184	0.0213961	0.0017849
Graphiumin H	Amino acids, peptides, and analogues	0.460056	0.00340344	0.0647218	0.287134
N-Fructosyl pyroglutamate	Amino acids, peptides, and analogues	0.274484	0.786119	0.517185	0.153077
Patellamide A	Amino acids, peptides, and analogues	0.104615	0.609738	0.175592	0.022153
L-Tyrosine	Amino acids, peptides, and analogues	0.608004	0.339742	0.910626	0.43121
Isoquercitroside	Flavonoid glycosides	0.545127	0.323499	0.905894	0.469292
Trifolin	Flavonoid glycosides	0.21966	0.000313695	0.0128371	0.0702689
Flavanone base + 4O, O-Hex, C-Pen	Flavonoid glycosides	0.942944	0.0894371	0.486502	0.956761
Miscanthoside	Flavonoid glycosides	0.880826	0.147702	0.642086	0.756376
Herbacin	Flavonoid glycosides	0.536228	0.408033	0.906393	0.391591
Kaempferol 3-rhamno-glucoside	Flavonoid glycosides	0.0614348	0.100747	0.0121718	0.00134526
Quercetin 3-rutinoside 7-galactoside	Flavonoid glycosides	0.00837694	0.0205246	0.00171114	9.71e-05
2-O-rhamnosyl-vitexin	Flavonoid glycosides	0.00134339	0.000795583	0.000114394	4.08e-06
Vitexin-2-O-rhamnoside	Flavonoid glycosides	0.0275979	5.62e-07	0.000421411	0.00128123
tribuloside	Flavonoid glycosides	0.722577	0.220451	0.732086	0.64784
Biorobin	Flavonoid glycosides	0.0159972	0.000338104	0.000797104	0.0231389
quercetin-3-o-Α-l-arabinopyranoside	Flavonoid glycosides	0.990014	0.559307	0.657314	0.265314
Rutin	Flavonoid glycosides	0.678424	0.450943	0.872132	0.350172
Myricetin 3-galactoside	Flavonoid glycosides	0.973111	0.166883	0.523604	0.726836
Isoquercitrin	Flavonoid glycosides	0.602968	0.439903	0.981037	0.483128
methyl 4,6-di-o-galloyl-Β-d-glucopyranoside	Flavonoid glycosides	0.911338	0.154904	0.621478	0.796322
Cosmosiin	Flavonoid glycosides	0.13885	0.60744	0.575601	0.0601656
baicalin	Flavonoid glycosides	0.368843	0.714294	0.736858	0.273823
kaempferol 3-O-beta-D-xyloside	Flavonoid glycosides	0.0369764	1.66e-05	0.000744998	0.00069619
mearnsitrin	Flavonoid glycosides	0.585451	0.385835	0.963197	0.441398
Isovitexin	Flavonoid glycosides	0.0642423	0.39946	0.084601	0.0087911
Cerarvensin 2''-O-rhamnoside	Flavonoid glycosides	0.00491298	9.01e-06	2.01e-05	1.59e-05
Naringin	Flavonoid glycosides	0.248793	0.910398	0.479314	0.151751
ganode-8-en-ricacid f	Triterpenoids	0.0279323	0.0368319	0.00377823	3.92e-05
mesendanin c	Triterpenoids	0.0263928	0.137423	0.0180868	0.000778712
phytolaccagenin	Triterpenoids	0.333081	0.777868	0.574256	0.181213
2a-hydroxyursolic acid	Triterpenoids	0.427561	0.429538	0.910112	0.416633
ginsenoside ic	Triterpenoids	0.132894	6e-05	0.00284099	0.00844208
Buxaminol A	Triterpenoids	0.613009	0.422013	0.957157	0.962763
bisglaucumlide K	Triterpenoids	0.605025	0.316881	0.938523	0.496098
Panaxadiol	Triterpenoids	0.414631	0.741076	0.607966	0.16836
Epigallocatechin-(4beta->6)-epigallocatechin-3-O-gallate	Biflavonoids and polyflavonoids	0.306659	0.805935	0.534378	0.136345
4'-O-Methylochnaflavone	Biflavonoids and polyflavonoids	0.963927	0.156307	0.604842	0.844664
epicatechin-(4beta->8)-epigallocatechin	Biflavonoids and polyflavonoids	0.0215249	2.21e-06	7.15e-05	0.000103569
Samarangenin B	Biflavonoids and polyflavonoids	0.385934	0.59238	0.696245	0.221244
Procyanidin B2	Biflavonoids and polyflavonoids	0.0702383	2.5e-06	0.00177141	0.0100103
(-)-epigallocatechin-(2beta->O->7',4beta->8')-epicatechin 3'-O-gallate	Biflavonoids and polyflavonoids	0.113352	0.350664	0.0720574	0.0200892
Epicatechin-(4beta->8)-3-O-galloylepicatechin-(4beta->8)-catechin	Biflavonoids and polyflavonoids	0.0250132	1.4e-06	2.99e-06	0.000306846
mahuangnin b	Biflavonoids and polyflavonoids	0.66543	0.414115	0.918743	0.355441
Epicatechin-(2beta->5,4beta->6)-ent-epicatechin	Biflavonoids and polyflavonoids	0.0201355	5.72e-06	0.000542023	0.00195712
taraninin	Biflavonoids and polyflavonoids	0.251194	0.502451	0.441045	0.0311392
Theacitrin C	Benzoic acids and derivatives	0.467286	0.504351	0.80537	0.30342
Gallic acid	Benzoic acids and derivatives	0.4044	0.795028	0.580309	0.377887
Epibreynin D	Benzoic acids and derivatives	0.773332	0.212513	0.762737	0.648419
2,4,5-Trihydroxybenzoic acid	Benzoic acids and derivatives	0.349851	0.839707	0.491201	0.115142
2,6-dihydroxy-4-[3,4,5-trihydroxy-6-(hydroxymethyl)oxan-2-yl]oxybenzoic acid	Benzoic acids and derivatives	0.6993	0.299538	0.876954	0.586849
methyl 4-[(4-chlorobenzyl)oxy]-3-methoxybenzoate	Benzoic acids and derivatives	0.0190969	3.31e-06	0.00197238	0.00973466
2,3,4-trimethoxy-6-[(2S)-2-methyl-5-oxopyrrolidin-1-yl]benzoic acid	Benzoic acids and derivatives	0.766027	0.209467	0.701707	0.697712
Methyl gallate	Benzoic acids and derivatives	0.552889	0.00996084	0.114672	0.398384
5,7-Dimethoxy-2-methyl-2,3-dihydro-1-benzofuran-6-carboxylic acid	Benzoic acids and derivatives	0.0191993	5.84e-07	9.91e-05	0.000427825
Epibreynin B	Benzoic acids and derivatives	0.846392	0.053864	0.386154	0.837526
3,5-Dihydroxybenzoic acid	Benzoic acids and derivatives	0.988232	0.122277	0.542168	0.853941
methyl 2,3,6-tri-o-galloyl-Β-d-glucopyranoside	Benzoic acids and derivatives	0.0215559	0.0123896	0.00380339	0.000733197
Salicylic acid	Benzoic acids and derivatives	0.758011	0.274017	0.862536	0.402963
(-)-Epicatechin 3-O-gallate	Flavans	0.00695941	0.00269314	0.00035938	2.15e-05
Epigallocatechin gallate	Flavans	0.911573	0.190914	0.566945	0.651442
Theaflavin-3-gallat	Flavans	0.108629	0.306713	0.119468	0.0166574
epigallocatechin 3-O-gallate	Flavans	0.273193	0.903412	0.309755	0.0397612
Epicatechin	Flavans	0.0376423	6.08e-07	0.000540156	0.00220688
isotheaflavin	Flavans	0.971753	0.0427339	0.356611	0.859091
Afzelechin	Flavans	0.0184482	5.02e-07	7.1e-05	0.000283904
catechins	Flavans	0.00749949	6.44e-06	4.3e-06	0.00047566
Robinetinidol-(4alpha->2')-dihydrorobinetin	Flavans	0.360239	0.486126	0.786914	0.254087
(-)-Epigallocatechin 3,4'-di-gallate	Flavans	0.16051	0.788395	0.211774	0.0858184

## Sheet: Table S7
Table S7 Correlation coefficients (R-values) for the association of 82 key non-volatile metabolites.
rValue	DL-Theanine	L-Theanine	Leucine	Phenylalanine	D-Phenylalanine	Zizyphus mucronata Alkaloid	Sansalvamide A	Glutamine	Epicoccin E	rhizonin	L-Norleucine	Bacillamidin C	L-Asparagine	L-Arginine	Graphiumin H	N-Fructosyl pyroglutamate	Patellamide A	L-Tyrosine	Isoquercitroside	Trifolin	Flavanone base + 4O,O-Hex,C-Pen	Miscanthoside	Herbacin	Kaempferol 3-rhamno-glucoside	Quercetin 3-rutinoside 7-galactoside	2-O-rhamnosyl-vitexin	Vitexin-2-O-rhamnoside	tribuloside	Biorobin	quercetin-3-o-螒-l-arabinopyranoside	Rutin	Myricetin 3-galactoside	Isoquercitrin	methyl 4,6-di-o-galloyl-螔-d-glucopyranoside	Cosmosiin	baicalin	kaempferol 3-O-beta-D-xyloside	mearnsitrin	Isovitexin	Cerarvensin 2''-O-rhamnoside	Naringin	ganode-8-en-ricacid f	mesendanin c	phytolaccagenin	2a-hydroxyursolic acid	ginsenoside ic	Buxaminol A	bisglaucumlide K	Panaxadiol
DL-Theanine	1	0.926735	0.562933	0.908063	0.904198	0.975573	-0.85152	0.90552	0.013912	-0.9353	0.346395	0.668692	0.929216	0.806336	-0.6977	0.987961	-0.95968	-0.9488	-0.95672	-0.53278	-0.88283	-0.917	-0.9618	0.761162	-0.67008	-0.47605	0.138891	-0.92948	0.176977	-0.84687	-0.93916	-0.82936	-0.94577	-0.89497	-0.70912	-0.94407	-0.13662	-0.95877	-0.926	-0.18823	-0.97087	0.751398	0.858543	0.980705	-0.95209	0.265265	0.444773	-0.9369	0.970327
L-Theanine	0.926735	1	0.813532	0.934124	0.969257	0.893706	-0.96359	0.993447	-0.32639	-0.78055	0.643234	0.877661	0.994647	0.952606	-0.42267	0.924479	-0.98733	-0.82162	-0.82165	-0.22282	-0.69506	-0.74378	-0.84459	0.921431	-0.88153	-0.74194	-0.20161	-0.77205	-0.14932	-0.74357	-0.81517	-0.6544	-0.82644	-0.71978	-0.76711	-0.85362	0.212742	-0.83533	-0.98238	-0.51517	-0.93157	0.919837	0.978864	0.915851	-0.84264	-0.05001	0.385335	-0.7972	0.901366
Leucine	0.562933	0.813532	1	0.702214	0.783561	0.491385	-0.86972	0.852743	-0.81025	-0.28688	0.951486	0.977734	0.815485	0.905876	0.172872	0.549891	-0.73552	-0.35441	-0.35161	0.377812	-0.1586	-0.23069	-0.39555	0.886998	-0.95189	-0.98085	-0.7229	-0.2716	-0.62239	-0.37363	-0.38008	-0.17533	-0.3779	-0.20437	-0.59014	-0.45668	0.724985	-0.37922	-0.78689	-0.91064	-0.56944	0.952593	0.899513	0.534675	-0.39306	-0.58778	0.095707	-0.34469	0.527331
Phenylalanine	0.908063	0.934124	0.702214	1	0.951077	0.91838	-0.83008	0.937914	-0.19823	-0.82327	0.569079	0.768646	0.94617	0.909584	-0.50181	0.931481	-0.96072	-0.85412	-0.84444	-0.33435	-0.75491	-0.79791	-0.88013	0.893624	-0.76977	-0.61235	-0.06371	-0.80866	0.00582	-0.77836	-0.83	-0.6906	-0.86564	-0.77936	-0.74058	-0.85728	0.106737	-0.86266	-0.94943	-0.37359	-0.92584	0.858646	0.914923	0.931978	-0.86261	0.06469	0.412604	-0.84891	0.949426
D-Phenylalanine	0.904198	0.969257	0.783561	0.951077	1	0.905147	-0.90091	0.972288	-0.2978	-0.77915	0.652753	0.831483	0.974003	0.968873	-0.43436	0.92208	-0.97261	-0.81912	-0.82033	-0.25276	-0.70219	-0.75203	-0.8464	0.922977	-0.83797	-0.70165	-0.17129	-0.77828	-0.10439	-0.73957	-0.8243	-0.66907	-0.85229	-0.73425	-0.75108	-0.84664	0.172406	-0.83942	-0.97211	-0.47631	-0.93034	0.89726	0.954669	0.9247	-0.83726	-0.04986	0.381395	-0.80876	0.913825
Zizyphus mucronata Alkaloid	0.975573	0.893706	0.491385	0.91838	0.905147	1	-0.78366	0.869787	0.102689	-0.9704	0.288711	0.598565	0.901768	0.785849	-0.75993	0.994032	-0.94769	-0.9766	-0.97895	-0.61758	-0.93379	-0.95843	-0.99038	0.765615	-0.61838	-0.38305	0.234879	-0.96615	0.258723	-0.89073	-0.96579	-0.85505	-0.98746	-0.94701	-0.7043	-0.94382	-0.21946	-0.98743	-0.91299	-0.0968	-0.98816	0.696353	0.81604	0.998235	-0.97416	0.334782	0.548758	-0.96058	0.989793
Sansalvamide A	-0.85152	-0.96359	-0.86972	-0.83008	-0.90091	-0.78366	1	-0.96427	0.459566	0.654318	-0.69891	-0.915	-0.95784	-0.92227	0.274214	-0.83095	0.924366	0.703353	0.704727	0.060174	0.553051	0.610619	0.720241	-0.89928	0.903635	0.814887	0.345119	0.64464	0.303941	0.66272	0.715686	0.578535	0.692356	0.580348	0.722356	0.770238	-0.33954	0.716129	0.931595	0.627961	0.836848	-0.92898	-0.96314	-0.81041	0.731037	0.180621	-0.29397	0.665969	-0.78841
Glutamine	0.90552	0.993447	0.852743	0.937914	0.972288	0.869787	-0.96427	1	-0.39201	-0.74072	0.699379	0.906373	0.996025	0.970786	-0.35772	0.902381	-0.97854	-0.78679	-0.78507	-0.15657	-0.64629	-0.70138	-0.81282	0.939557	-0.90235	-0.78253	-0.26722	-0.7319	-0.19125	-0.73066	-0.78907	-0.61823	-0.79642	-0.67974	-0.75428	-0.83254	0.27515	-0.80115	-0.98336	-0.56866	-0.90818	0.950395	0.99114	0.894053	-0.80648	-0.11699	0.355243	-0.76529	0.885245
Epicoccin E	0.013912	-0.32639	-0.81025	-0.19823	-0.2978	0.102689	0.459566	-0.39201	1	-0.32091	-0.90413	-0.70277	-0.32562	-0.51925	-0.71167	0.033484	0.207997	-0.23721	-0.24519	-0.84159	-0.44205	-0.37546	-0.20866	-0.50687	0.672749	0.863653	0.984858	-0.3284	0.868333	-0.16712	-0.19665	-0.34509	-0.22434	-0.3934	0.189805	-0.1001	-0.97495	-0.23214	0.295476	0.974573	-0.00523	-0.62937	-0.47955	0.05328	-0.20315	0.897766	0.289314	-0.25567	0.047923
rhizonin	-0.9353	-0.78055	-0.28688	-0.82327	-0.77915	-0.9704	0.654318	-0.74072	-0.32091	1	-0.05822	-0.4222	-0.78652	-0.6198	0.882889	-0.95454	0.856319	0.982042	0.98704	0.772689	0.988964	0.996121	0.991064	-0.61494	0.448265	0.174221	-0.44741	0.99122	-0.42598	0.89141	0.961615	0.886658	0.982385	0.988061	0.617904	0.929323	0.424239	0.990088	0.803264	-0.12433	0.939922	-0.5212	-0.67174	-0.9579	0.977341	-0.53897	-0.59145	0.96405	-0.94912
L-Norleucine	0.346395	0.643234	0.951486	0.569079	0.652753	0.288711	-0.69891	0.699379	-0.90413	-0.05822	1	0.878056	0.646757	0.812309	0.388612	0.345346	-0.55426	-0.14365	-0.13242	0.555224	0.064593	-0.00757	-0.17637	0.777015	-0.85158	-0.95891	-0.84399	-0.05478	-0.72343	-0.1491	-0.16636	0.005531	-0.17171	0.013488	-0.45125	-0.25094	0.835366	-0.15758	-0.62181	-0.95607	-0.37436	0.858773	0.758066	0.335522	-0.17835	-0.73464	-0.08024	-0.13818	0.339538
Bacillamidin C	0.668692	0.877661	0.977734	0.768646	0.831483	0.598565	-0.915	0.906373	-0.70277	-0.4222	0.878056	1	0.881122	0.921233	0.026774	0.653242	-0.81099	-0.46765	-0.46788	0.241996	-0.29419	-0.36183	-0.52051	0.916091	-0.9607	-0.94175	-0.60309	-0.39219	-0.52283	-0.51066	-0.48181	-0.25568	-0.497	-0.33496	-0.66275	-0.56435	0.610917	-0.50509	-0.85028	-0.82878	-0.66801	0.962619	0.942056	0.637008	-0.52127	-0.44247	0.204783	-0.45751	0.628165
L-Asparagine	0.929216	0.994647	0.815485	0.94617	0.974003	0.901768	-0.95784	0.996025	-0.32562	-0.78652	0.646757	0.881122	1	0.955243	-0.4227	0.928904	-0.98923	-0.82247	-0.82155	-0.22408	-0.69823	-0.74972	-0.85096	0.934715	-0.87622	-0.73595	-0.19694	-0.77412	-0.13357	-0.7797	-0.8245	-0.65456	-0.83492	-0.7284	-0.76553	-0.85169	0.208847	-0.84208	-0.98949	-0.50985	-0.93249	0.928064	0.983167	0.921833	-0.84305	-0.05715	0.410522	-0.80524	0.911457
L-Arginine	0.806336	0.952606	0.905876	0.909584	0.968873	0.785849	-0.92227	0.970786	-0.51925	-0.6198	0.812309	0.921233	0.955243	1	-0.21063	0.81904	-0.92731	-0.68	-0.67688	-0.01477	-0.52041	-0.58178	-0.70874	0.957876	-0.92869	-0.84633	-0.40065	-0.61721	-0.30879	-0.62115	-0.69361	-0.51613	-0.70642	-0.56015	-0.7124	-0.73628	0.40562	-0.69334	-0.94657	-0.67381	-0.83475	0.967124	0.977864	0.815942	-0.6996	-0.26739	0.269198	-0.65778	0.810697
Graphiumin H	-0.6977	-0.42267	0.172872	-0.50181	-0.43436	-0.75993	0.274214	-0.35772	-0.71167	0.882889	0.388612	0.026774	-0.4227	-0.21063	1	-0.71633	0.530163	0.831618	0.844653	0.970916	0.933502	0.910403	0.820348	-0.20556	0.001806	-0.28551	-0.79363	0.880913	-0.71622	0.719491	0.797239	0.829375	0.825688	0.900537	0.375195	0.731435	0.775616	0.838761	0.439791	-0.5549	0.692035	-0.07979	-0.26242	-0.72758	0.804574	-0.81595	-0.56673	0.834578	-0.7169
N-Fructosyl pyroglutamate	0.987961	0.924479	0.549891	0.931481	0.92208	0.994032	-0.83095	0.902381	0.033484	-0.95454	0.345346	0.653242	0.928904	0.81904	-0.71633	1	-0.96697	-0.96345	-0.96812	-0.5613	-0.90798	-0.9368	-0.9793	0.795164	-0.66703	-0.45223	0.169529	-0.94695	0.180196	-0.86605	-0.95272	-0.84645	-0.96821	-0.92066	-0.71313	-0.95306	-0.15519	-0.97346	-0.93669	-0.16652	-0.98909	0.740808	0.854674	0.996759	-0.97083	0.292373	0.49585	-0.9461	0.988412
Patellamide A	-0.95968	-0.98733	-0.73552	-0.96072	-0.97261	-0.94769	0.924366	-0.97854	0.207997	0.856319	-0.55426	-0.81099	-0.98923	-0.92731	0.530163	-0.96697	1	0.889205	0.888822	0.344314	0.783466	0.826907	0.910137	-0.90403	0.827525	0.649107	0.07429	0.848789	0.019276	0.813552	0.886488	0.73133	0.894943	0.807551	0.755442	0.898793	-0.0949	0.898605	0.988042	0.401443	0.968389	-0.88014	-0.95462	-0.96265	0.896927	-0.05748	-0.44919	0.86447	-0.95429
L-Tyrosine	-0.9488	-0.82162	-0.35441	-0.85412	-0.81912	-0.9766	0.703353	-0.78679	-0.23721	0.982042	-0.14365	-0.46765	-0.82247	-0.68	0.831618	-0.96345	0.889205	1	0.99443	0.715457	0.964172	0.979163	0.986137	-0.64626	0.514471	0.252721	-0.35694	0.991435	-0.40065	0.875909	0.977507	0.907483	0.977485	0.972147	0.642006	0.944118	0.342776	0.978653	0.838311	-0.03954	0.961073	-0.59376	-0.71699	-0.96826	0.970573	-0.45886	-0.52171	0.945865	-0.96606
Isoquercitroside	-0.95672	-0.82165	-0.35161	-0.84444	-0.82033	-0.97895	0.704727	-0.78507	-0.24519	0.98704	-0.13242	-0.46788	-0.82155	-0.67688	0.844653	-0.96812	0.888822	0.99443	1	0.72415	0.968625	0.983899	0.989163	-0.64338	0.511304	0.248215	-0.36836	0.992395	-0.38916	0.867614	0.981178	0.901697	0.983688	0.971177	0.622593	0.947403	0.356881	0.984614	0.837004	-0.04751	0.960338	-0.58426	-0.71649	-0.97104	0.967311	-0.46173	-0.53175	0.95941	-0.96368
Trifolin	-0.53278	-0.22282	0.377812	-0.33435	-0.25276	-0.61758	0.060174	-0.15657	-0.84159	0.772689	0.555224	0.241996	-0.22408	-0.01477	0.970916	-0.5613	0.344314	0.715457	0.72415	1	0.850198	0.810023	0.693017	-0.01145	-0.20254	-0.47582	-0.90198	0.780462	-0.81215	0.593248	0.675759	0.749972	0.70504	0.815846	0.219697	0.592236	0.889474	0.709636	0.256508	-0.71701	0.538633	0.126095	-0.05497	-0.57746	0.68135	-0.89066	-0.50439	0.715533	-0.56991
Flavanone base + 4O,O-Hex,C-Pen	-0.88283	-0.69506	-0.1586	-0.75491	-0.70219	-0.93379	0.553051	-0.64629	-0.44205	0.988964	0.064593	-0.29419	-0.69823	-0.52041	0.933502	-0.90798	0.783466	0.964172	0.968625	0.850198	1	0.995152	0.966013	-0.51548	0.329948	0.045764	-0.55965	0.986556	-0.52255	0.85053	0.936632	0.893702	0.961481	0.99284	0.568932	0.888466	0.53216	0.968389	0.722173	-0.25157	0.890995	-0.40353	-0.56914	-0.91565	0.953255	-0.62653	-0.5989	0.952406	-0.9046
Miscanthoside	-0.917	-0.74378	-0.23069	-0.79791	-0.75203	-0.95843	0.610619	-0.70138	-0.37546	0.996121	-0.00757	-0.36183	-0.74972	-0.58178	0.910403	-0.9368	0.826907	0.979163	0.983899	0.810023	0.995152	1	0.981626	-0.56888	0.393283	0.115887	-0.4962	0.993008	-0.48112	0.875443	0.958963	0.903275	0.977496	0.991352	0.595683	0.914776	0.473921	0.983921	0.766915	-0.18179	0.920356	-0.47439	-0.62773	-0.94327	0.964546	-0.57093	-0.586	0.963931	-0.93511
Herbacin	-0.9618	-0.84459	-0.39555	-0.88013	-0.8464	-0.99038	0.720241	-0.81282	-0.20866	0.991064	-0.17637	-0.52051	-0.85096	-0.70874	0.820348	-0.9793	0.910137	0.986137	0.989163	0.693017	0.966013	0.981626	1	-0.69399	0.549594	0.286762	-0.33816	0.98427	-0.35376	0.897928	0.97015	0.85891	0.992359	0.97457	0.664162	0.941024	0.31406	0.993845	0.866833	-0.00783	0.969454	-0.6188	-0.75359	-0.98422	0.98118	-0.43493	-0.5758	0.966103	-0.97642
Kaempferol 3-rhamno-glucoside	0.761162	0.921431	0.886998	0.893624	0.922977	0.765615	-0.89928	0.939557	-0.50687	-0.61494	0.777015	0.916091	0.934715	0.957876	-0.20556	0.795164	-0.90403	-0.64626	-0.64338	-0.01145	-0.51548	-0.56888	-0.69399	1	-0.91615	-0.8025	-0.37011	-0.58841	-0.34903	-0.67293	-0.66427	-0.46588	-0.68257	-0.54939	-0.69644	-0.6915	0.410629	-0.68019	-0.93245	-0.65067	-0.81255	0.93407	0.955247	0.79028	-0.67729	-0.25559	0.428404	-0.64185	0.785723
Quercetin 3-rutinoside 7-galactoside	-0.67008	-0.88153	-0.95189	-0.76977	-0.83797	-0.61838	0.903635	-0.90235	0.672749	0.448265	-0.85158	-0.9607	-0.87622	-0.92869	0.001806	-0.66703	0.827525	0.514471	0.511304	-0.20254	0.329948	0.393283	0.549594	-0.91615	1	0.915268	0.567549	0.437831	0.471896	0.508255	0.551512	0.298094	0.52645	0.372191	0.569578	0.587369	-0.58489	0.52183	0.860153	0.808292	0.697997	-0.95962	-0.93793	-0.65674	0.52785	0.434605	-0.25019	0.464147	-0.64158
2-O-rhamnosyl-vitexin	-0.47605	-0.74194	-0.98085	-0.61235	-0.70165	-0.38305	0.814887	-0.78253	0.863653	0.174221	-0.95891	-0.94175	-0.73595	-0.84633	-0.28551	-0.45223	0.649107	0.252721	0.248215	-0.47582	0.045764	0.115887	0.286762	-0.8025	0.915268	1	0.79318	0.165307	0.677002	0.244689	0.271004	0.08819	0.262462	0.094362	0.537015	0.360462	-0.78494	0.260983	0.713067	0.94802	0.467581	-0.91051	-0.8395	-0.43018	0.300143	0.646775	0.075326	0.22836	-0.42666
Vitexin-2-O-rhamnoside	0.138891	-0.20161	-0.7229	-0.06371	-0.17129	0.234879	0.345119	-0.26722	0.984858	-0.44741	-0.84399	-0.60309	-0.19694	-0.40065	-0.79363	0.169529	0.07429	-0.35694	-0.36836	-0.90198	-0.55965	-0.4962	-0.33816	-0.37011	0.567549	0.79318	1	-0.44708	0.855241	-0.28626	-0.32317	-0.45403	-0.34892	-0.51252	0.112466	-0.22944	-0.9768	-0.35713	0.159548	0.938003	-0.1357	-0.52242	-0.35562	0.185946	-0.32936	0.929808	0.37464	-0.37764	0.181148
tribuloside	-0.92948	-0.77205	-0.2716	-0.80866	-0.77828	-0.96615	0.64464	-0.7319	-0.3284	0.99122	-0.05478	-0.39219	-0.77412	-0.61721	0.880913	-0.94695	0.848789	0.991435	0.992395	0.780462	0.986556	0.993008	0.98427	-0.58841	0.437831	0.165307	-0.44708	1	-0.45519	0.862805	0.973771	0.91206	0.980962	0.990414	0.598941	0.929808	0.435131	0.982777	0.79454	-0.13198	0.938514	-0.51268	-0.65737	-0.95405	0.968758	-0.52761	-0.55813	0.959816	-0.94218
Biorobin	0.176977	-0.14932	-0.62239	0.00582	-0.10439	0.258723	0.303941	-0.19125	0.868333	-0.42598	-0.72343	-0.52283	-0.13357	-0.30879	-0.71622	0.180196	0.019276	-0.40065	-0.38916	-0.81215	-0.52255	-0.48112	-0.35376	-0.34903	0.471896	0.677002	0.855241	-0.45519	1	-0.36734	-0.36495	-0.42564	-0.37477	-0.5136	-0.03146	-0.22011	-0.83835	-0.35098	0.09128	0.823188	-0.1585	-0.37589	-0.27252	0.21301	-0.31101	0.762874	0.261437	-0.35959	0.241419
quercetin-3-o-A-l-arabinopyranoside	-0.84687	-0.74357	-0.37363	-0.77836	-0.73957	-0.89073	0.66272	-0.73066	-0.16712	0.89141	-0.1491	-0.51066	-0.7797	-0.62115	0.719491	-0.86605	0.813552	0.875909	0.867614	0.593248	0.85053	0.875443	0.897928	-0.67293	0.508255	0.244689	-0.28626	0.862805	-0.36734	1	0.881705	0.72629	0.892652	0.872948	0.654452	0.802461	0.260037	0.892818	0.789955	0.001173	0.869459	-0.58801	-0.68668	-0.87461	0.864912	-0.35357	-0.65946	0.823673	-0.88393
Rutin	-0.93916	-0.81517	-0.38008	-0.83	-0.8243	-0.96579	0.715686	-0.78907	-0.19665	0.961615	-0.16636	-0.48181	-0.8245	-0.69361	0.797239	-0.95272	0.886488	0.977507	0.981178	0.675759	0.936632	0.958963	0.97015	-0.66427	0.551512	0.271004	-0.32317	0.973771	-0.36495	0.881705	1	0.894738	0.968277	0.950344	0.552017	0.933783	0.318653	0.963434	0.841817	-0.00477	0.950678	-0.61183	-0.72833	-0.95846	0.933355	-0.3909	-0.55547	0.927746	-0.94583
Myricetin 3-galactoside	-0.82936	-0.6544	-0.17533	-0.6906	-0.66907	-0.85505	0.578535	-0.61823	-0.34509	0.886658	0.005531	-0.25568	-0.65456	-0.51613	0.829375	-0.84645	0.73133	0.907483	0.901697	0.749972	0.893702	0.903275	0.85891	-0.46588	0.298094	0.08819	-0.45403	0.91206	-0.42564	0.72629	0.894738	1	0.849895	0.890689	0.499393	0.888456	0.464538	0.863256	0.669121	-0.18416	0.822089	-0.41091	-0.53356	-0.83942	0.875102	-0.56307	-0.33445	0.837448	-0.83999
Isoquercitrin	-0.94577	-0.82644	-0.3779	-0.86564	-0.85229	-0.98746	0.692356	-0.79642	-0.22434	0.982385	-0.17171	-0.497	-0.83492	-0.70642	0.825688	-0.96821	0.894943	0.977485	0.983688	0.70504	0.961481	0.977496	0.992359	-0.68257	0.52645	0.262462	-0.34892	0.980962	-0.37477	0.892652	0.968277	0.849895	1	0.971574	0.65523	0.927013	0.336487	0.991684	0.851494	-0.02746	0.964754	-0.59833	-0.73372	-0.98007	0.967064	-0.4252	-0.59313	0.965978	-0.96822
methyl 4,6-di-o-galloyl-B-d-glucopyranoside	-0.89497	-0.71978	-0.20437	-0.77936	-0.73425	-0.94701	0.580348	-0.67974	-0.3934	0.988061	0.013488	-0.33496	-0.7284	-0.56015	0.900537	-0.92066	0.807551	0.972147	0.971177	0.815846	0.99284	0.991352	0.97457	-0.54939	0.372191	0.094362	-0.51252	0.990414	-0.5136	0.872948	0.950344	0.890689	0.971574	1	0.59976	0.89971	0.488218	0.971529	0.757812	-0.20369	0.905077	-0.44986	-0.60661	-0.93073	0.962545	-0.58216	-0.58672	0.950128	-0.92091
Cosmosiin	-0.70912	-0.76711	-0.59014	-0.74058	-0.75108	-0.7043	0.722356	-0.75428	0.189805	0.617904	-0.45125	-0.66275	-0.76553	-0.7124	0.375195	-0.71313	0.755442	0.642006	0.622593	0.219697	0.568932	0.595683	0.664162	-0.69644	0.569578	0.537015	0.112466	0.598941	-0.03146	0.654452	0.552017	0.499393	0.65523	0.59976	1	0.618984	-0.15527	0.659978	0.764941	0.330651	0.700588	-0.67468	-0.74094	-0.71417	0.709603	-0.03784	-0.24429	0.626024	-0.73121
baicalin	-0.94407	-0.85362	-0.45668	-0.85728	-0.84664	-0.94382	0.770238	-0.83254	-0.1001	0.929323	-0.25094	-0.56435	-0.85169	-0.73628	0.731435	-0.95306	0.898793	0.944118	0.947403	0.592236	0.888466	0.914776	0.941024	-0.6915	0.587369	0.360462	-0.22944	0.929808	-0.22011	0.802461	0.933783	0.888456	0.927013	0.89971	0.618984	1	0.230618	0.935053	0.849086	0.08117	0.939492	-0.65269	-0.76573	-0.94616	0.946202	-0.40925	-0.42144	0.891533	-0.93941
kaempferol 3-O-beta-D-xyloside	-0.13662	0.212742	0.724985	0.106737	0.172406	-0.21946	-0.33954	0.27515	-0.97495	0.424239	0.835366	0.610917	0.208847	0.40562	0.775616	-0.15519	-0.0949	0.342776	0.356881	0.889474	0.53216	0.473921	0.31406	0.410629	-0.58489	-0.78494	-0.9768	0.435131	-0.83835	0.260037	0.318653	0.464538	0.336487	0.488218	-0.15527	0.230618	1	0.340951	-0.18001	-0.92954	0.129573	0.531497	0.372487	-0.17095	0.315731	-0.91537	-0.3051	0.352339	-0.15676
mearnsitrin	-0.95877	-0.83533	-0.37922	-0.86266	-0.83942	-0.98743	0.716129	-0.80115	-0.23214	0.990088	-0.15758	-0.50509	-0.84208	-0.69334	0.838761	-0.97346	0.898605	0.978653	0.984614	0.709636	0.968389	0.983921	0.993845	-0.68019	0.52183	0.260983	-0.35713	0.982777	-0.35098	0.892818	0.963434	0.863256	0.991684	0.971529	0.659978	0.935053	0.340951	1	0.847941	-0.03029	0.964676	-0.59513	-0.73679	-0.9803	0.976027	-0.4437	-0.61099	0.977983	-0.96406
Isovitexin	-0.926	-0.98238	-0.78689	-0.94943	-0.97211	-0.91299	0.931595	-0.98336	0.295476	0.803264	-0.62181	-0.85028	-0.98949	-0.94657	0.439791	-0.93669	0.988042	0.838311	0.837004	0.256508	0.722173	0.766915	0.866833	-0.93245	0.860153	0.713067	0.159548	0.79454	0.09128	0.789955	0.841817	0.669121	0.851494	0.757812	0.764941	0.849086	-0.18001	0.847941	1	0.477708	0.937568	-0.91065	-0.97256	-0.93043	0.856967	0.033558	-0.40743	0.81466	-0.92406
Cerarvensin 2''-O-rhamnoside	-0.18823	-0.51517	-0.91064	-0.37359	-0.47631	-0.0968	0.627961	-0.56866	0.974573	-0.12433	-0.95607	-0.82878	-0.50985	-0.67381	-0.5549	-0.16652	0.401443	-0.03954	-0.04751	-0.71701	-0.25157	-0.18179	-0.00783	-0.65067	0.808292	0.94802	0.938003	-0.13198	0.823188	0.001173	-0.00477	-0.18416	-0.02746	-0.20369	0.330651	0.08117	-0.92954	-0.03029	0.477708	1	0.196542	-0.76764	-0.6473	-0.14727	-0.00152	0.831402	0.175343	-0.06191	-0.14312
Naringin	-0.97087	-0.93157	-0.56944	-0.92584	-0.93034	-0.98816	0.836848	-0.90818	-0.00523	0.939922	-0.37436	-0.66801	-0.93249	-0.83475	0.692035	-0.98909	0.968389	0.961073	0.960338	0.538633	0.890995	0.920356	0.969454	-0.81255	0.697997	0.467581	-0.1357	0.938514	-0.1585	0.869459	0.950678	0.822089	0.964754	0.905077	0.700588	0.939492	0.129573	0.964676	0.937568	0.196542	1	-0.75454	-0.85814	-0.99137	0.956744	-0.25496	-0.53468	0.923491	-0.97878
ganode-8-en-ricacid f	0.751398	0.919837	0.952593	0.858646	0.89726	0.696353	-0.92898	0.950395	-0.62937	-0.5212	0.858773	0.962619	0.928064	0.967124	-0.07979	0.740808	-0.88014	-0.59376	-0.58426	0.126095	-0.40353	-0.47439	-0.6188	0.93407	-0.95962	-0.91051	-0.52242	-0.51268	-0.37589	-0.58801	-0.61183	-0.41091	-0.59833	-0.44986	-0.67468	-0.65269	0.531497	-0.59513	-0.91065	-0.76764	-0.75454	1	0.972759	0.729698	-0.60266	-0.38356	0.196522	-0.55501	0.736793
mesendanin c	0.858543	0.978864	0.899513	0.914923	0.954669	0.81604	-0.96314	0.99114	-0.47955	-0.67174	0.758066	0.942056	0.983167	0.977864	-0.26242	0.854674	-0.95462	-0.71699	-0.71649	-0.05497	-0.56914	-0.62773	-0.75359	0.955247	-0.93793	-0.8395	-0.35562	-0.65737	-0.27252	-0.68668	-0.72833	-0.53356	-0.73372	-0.60661	-0.74094	-0.76573	0.372487	-0.73679	-0.97256	-0.6473	-0.85814	0.972759	1	0.844307	-0.74463	-0.21513	0.32033	-0.70112	0.836159
phytolaccagenin	0.980705	0.915851	0.534675	0.931978	0.9247	0.998235	-0.81041	0.894053	0.05328	-0.9579	0.335522	0.637008	0.921833	0.815942	-0.72758	0.996759	-0.96265	-0.96826	-0.97104	-0.57746	-0.91565	-0.94327	-0.98422	0.79028	-0.65674	-0.43018	0.185946	-0.95405	0.21301	-0.87461	-0.95846	-0.83942	-0.98007	-0.93073	-0.71417	-0.94616	-0.17095	-0.9803	-0.93043	-0.14727	-0.99137	0.729698	0.844307	1	-0.96906	0.293151	0.530986	-0.95405	0.989804
2a-hydroxyursolic acid	-0.95209	-0.84264	-0.39306	-0.86261	-0.83726	-0.97416	0.731037	-0.80648	-0.20315	0.977341	-0.17835	-0.52127	-0.84305	-0.6996	0.804574	-0.97083	0.896927	0.970573	0.967311	0.68135	0.953255	0.964546	0.98118	-0.67729	0.52785	0.300143	-0.32936	0.968758	-0.31101	0.864912	0.933355	0.875102	0.967064	0.962545	0.709603	0.946202	0.315731	0.976027	0.856967	-0.00152	0.956744	-0.60266	-0.74463	-0.96906	1	-0.47273	-0.4923	0.93618	-0.95929
ginsenoside ic	0.265265	-0.05001	-0.58778	0.06469	-0.04986	0.334782	0.180621	-0.11699	0.897766	-0.53897	-0.73464	-0.44247	-0.05715	-0.26739	-0.81595	0.292373	-0.05748	-0.45886	-0.46173	-0.89066	-0.62653	-0.57093	-0.43493	-0.25559	0.434605	0.646775	0.929808	-0.52761	0.762874	-0.35357	-0.3909	-0.56307	-0.4252	-0.58216	-0.03784	-0.40925	-0.91537	-0.4437	0.033558	0.831402	-0.25496	-0.38356	-0.21513	0.293151	-0.47273	1	0.275924	-0.42457	0.299533
Buxaminol A	0.444773	0.385335	0.095707	0.412604	0.381395	0.548758	-0.29397	0.355243	0.289314	-0.59145	-0.08024	0.204783	0.410522	0.269198	-0.56673	0.49585	-0.44919	-0.52171	-0.53175	-0.50439	-0.5989	-0.586	-0.5758	0.428404	-0.25019	0.075326	0.37464	-0.55813	0.261437	-0.65946	-0.55547	-0.33445	-0.59313	-0.58672	-0.24429	-0.42144	-0.3051	-0.61099	-0.40743	0.175343	-0.53468	0.196522	0.32033	0.530986	-0.4923	0.275924	1	-0.60208	0.479388
bisglaucumlide K	-0.9369	-0.7972	-0.34469	-0.84891	-0.80876	-0.96058	0.665969	-0.76529	-0.25567	0.96405	-0.13818	-0.45751	-0.80524	-0.65778	0.834578	-0.9461	0.86447	0.945865	0.95941	0.715533	0.952406	0.963931	0.966103	-0.64185	0.464147	0.22836	-0.37764	0.959816	-0.35959	0.823673	0.927746	0.837448	0.965978	0.950128	0.626024	0.891533	0.352339	0.977983	0.81466	-0.06191	0.923491	-0.55501	-0.70112	-0.95405	0.93618	-0.42457	-0.60208	1	-0.93662
Panaxadiol	0.970327	0.901366	0.527331	0.949426	0.913825	0.989793	-0.78841	0.885245	0.047923	-0.94912	0.339538	0.628165	0.911457	0.810697	-0.7169	0.988412	-0.95429	-0.96606	-0.96368	-0.56991	-0.9046	-0.93511	-0.97642	0.785723	-0.64158	-0.42666	0.181148	-0.94218	0.241419	-0.88393	-0.94583	-0.83999	-0.96822	-0.92091	-0.73121	-0.93941	-0.15676	-0.96406	-0.92406	-0.14312	-0.97878	0.736793	0.836159	0.989804	-0.95929	0.299533	0.479388	-0.93662	1
Epigallocatechin-(4beta->6)-epigallocatechin-3-O-gallate	-0.97924	-0.92138	-0.54475	-0.92646	-0.91674	-0.99228	0.828957	-0.89978	-0.034	0.951751	-0.3425	-0.64229	-0.92571	-0.81597	0.709604	-0.99391	0.966049	0.97295	0.969306	0.560711	0.908424	0.935444	0.978538	-0.79236	0.673127	0.446348	-0.16685	0.953413	-0.20358	0.872965	0.962882	0.854437	0.966831	0.927829	0.71241	0.949927	0.150197	0.970119	0.937179	0.166295	0.990826	-0.74206	-0.85045	-0.99449	0.968008	-0.28275	-0.51308	0.937795	-0.98512
4'-O-Methylochnaflavone	-0.89079	-0.71625	-0.20836	-0.79559	-0.74701	-0.94887	0.574928	-0.67917	-0.38327	0.983669	-0.00802	-0.33337	-0.72712	-0.57326	0.90181	-0.92386	0.805064	0.966983	0.968854	0.816425	0.98533	0.98836	0.966493	-0.56432	0.353105	0.095402	-0.50621	0.980736	-0.4883	0.871563	0.939568	0.911332	0.968975	0.984707	0.605087	0.902815	0.489378	0.966149	0.754135	-0.20229	0.908053	-0.45365	-0.60201	-0.93056	0.958206	-0.58722	-0.54681	0.944481	-0.93289
epicatechin-(4beta->8)-epigallocatechin	-0.03484	-0.36925	-0.8318	-0.23519	-0.34097	0.054142	0.498927	-0.43128	0.989608	-0.27696	-0.91537	-0.72916	-0.36936	-0.55578	-0.6689	-0.0097	0.252583	-0.18559	-0.19638	-0.80988	-0.40028	-0.32832	-0.16242	-0.53279	0.702841	0.878812	0.977961	-0.28172	0.825519	-0.10169	-0.14426	-0.30976	-0.17407	-0.35253	0.231796	-0.07674	-0.96119	-0.18275	0.333327	0.979782	0.045608	-0.66891	-0.51665	0.006419	-0.16421	0.903097	0.255728	-0.21492	0.000566
Samarangenin B	-0.97979	-0.89643	-0.49015	-0.91463	-0.89393	-0.99671	0.793478	-0.86877	-0.10413	0.972854	-0.27677	-0.60207	-0.90184	-0.77712	0.765692	-0.99499	0.948618	0.976637	0.980485	0.617732	0.935028	0.959558	0.989881	-0.76312	0.619056	0.38483	-0.23805	0.963569	-0.2539	0.893731	0.961524	0.858324	0.980165	0.943189	0.715146	0.943959	0.215783	0.985077	0.912011	0.096282	0.98503	-0.69569	-0.81693	-0.9946	0.975711	-0.34693	-0.53667	0.956006	-0.98978
Procyanidin B2	0.314161	-0.01822	-0.58389	0.126959	0.009943	0.406238	0.181152	-0.08576	0.940055	-0.60014	-0.73112	-0.45458	-0.01585	-0.22446	-0.88513	0.346446	-0.11129	-0.51828	-0.52896	-0.95911	-0.7006	-0.64474	-0.5029	-0.20358	0.413869	0.666471	0.980019	-0.59917	0.846809	-0.41135	-0.47753	-0.58595	-0.50818	-0.65608	-0.02957	-0.39369	-0.94503	-0.51757	-0.0218	0.857724	-0.30912	-0.35618	-0.17733	0.36171	-0.49134	0.936323	0.434384	-0.54017	0.35887
(-)-epigallocatechin-(2beta->O->7',4beta->8')-epicatechin 3'-O-gallate	-0.85676	-0.92777	-0.76592	-0.85881	-0.94286	-0.84176	0.907225	-0.92277	0.31213	0.718709	-0.63512	-0.8027	-0.93054	-0.92112	0.38572	-0.86684	0.918874	0.755955	0.754528	0.204725	0.642003	0.69347	0.77632	-0.87459	0.817294	0.700988	0.194527	0.719067	0.18482	0.690536	0.78239	0.664637	0.774435	0.667922	0.658839	0.773517	-0.17093	0.778222	0.918846	0.496544	0.876552	-0.86012	-0.91561	-0.86049	0.790058	0.08458	-0.3242	0.72777	-0.83132
Epicatechin-(4beta->8)-3-O-galloylepicatechin-(4beta->8)-catechin	-0.06666	-0.35728	-0.78861	-0.2151	-0.3213	0.033315	0.488901	-0.42882	0.930546	-0.23114	-0.84819	-0.70038	-0.36322	-0.52286	-0.63157	-0.03423	0.253047	-0.14926	-0.15298	-0.75519	-0.35678	-0.28908	-0.1221	-0.49443	0.707688	0.83044	0.90596	-0.22778	0.798468	-0.09914	-0.06871	-0.26455	-0.13988	-0.29726	0.048952	0.01844	-0.86916	-0.1469	0.3306	0.920637	0.065172	-0.63978	-0.50191	-0.01602	-0.13407	0.816436	0.200187	-0.17758	-0.00139
mahuangnin b	-0.95497	-0.83826	-0.39129	-0.88088	-0.84684	-0.98719	0.725482	-0.80956	-0.20498	0.982236	-0.18705	-0.50059	-0.84696	-0.7106	0.814597	-0.97534	0.905252	0.990284	0.9845	0.692137	0.960395	0.978217	0.987804	-0.69107	0.531408	0.280867	-0.33246	0.984877	-0.34717	0.886675	0.974221	0.909429	0.979917	0.970743	0.655304	0.945684	0.316061	0.986527	0.859112	-0.00782	0.967077	-0.61935	-0.74458	-0.97984	0.977553	-0.43021	-0.54796	0.958902	-0.97373
Epicatechin-(2beta->5,4beta->6)-ent-epicatechin	0.191906	-0.15208	-0.67927	0.008342	-0.10403	0.285865	0.310402	-0.21076	0.966562	-0.48704	-0.79516	-0.55385	-0.14404	-0.33575	-0.81515	0.22042	0.022641	-0.40363	-0.41152	-0.9111	-0.59074	-0.53685	-0.38531	-0.33274	0.530583	0.753054	0.98312	-0.48561	0.879235	-0.33057	-0.36401	-0.4966	-0.40021	-0.54919	0.052418	-0.29784	-0.96719	-0.4019	0.114997	0.914048	-0.18321	-0.46208	-0.30333	0.238917	-0.38039	0.945991	0.332155	-0.41166	0.245258
taraninin	-0.70169	-0.79291	-0.63169	-0.73586	-0.76237	-0.69168	0.797364	-0.77765	0.252934	0.588463	-0.52247	-0.66104	-0.78102	-0.74875	0.341932	-0.70638	0.767081	0.662089	0.621464	0.178262	0.535037	0.575867	0.627338	-0.71582	0.622521	0.564146	0.18372	0.598469	0.099251	0.594604	0.592963	0.627694	0.612318	0.55155	0.823272	0.663472	-0.18745	0.644701	0.73967	0.401609	0.73026	-0.71705	-0.74364	-0.70434	0.680713	0.014844	-0.24521	0.586889	-0.70579
Theacitrin C	-0.97254	-0.8719	-0.44214	-0.89937	-0.8746	-0.99677	0.757952	-0.84272	-0.15632	0.98335	-0.23076	-0.55617	-0.87719	-0.74726	0.794279	-0.9897	0.931346	0.988404	0.990393	0.659226	0.952542	0.973164	0.996383	-0.72761	0.585096	0.335298	-0.28728	0.979889	-0.3055	0.891872	0.974298	0.872692	0.989234	0.961394	0.6767	0.949134	0.269175	0.991185	0.890238	0.044325	0.983069	-0.65952	-0.78434	-0.99256	0.979399	-0.38958	-0.55018	0.962422	-0.986
Gallic acid	-0.83928	-0.79803	-0.45076	-0.85282	-0.80792	-0.8644	0.662568	-0.77351	-0.06798	0.827992	-0.32676	-0.54328	-0.79469	-0.71143	0.612543	-0.85933	0.827905	0.850565	0.822653	0.51009	0.798657	0.81256	0.855641	-0.6585	0.554695	0.381642	-0.16274	0.833145	-0.17453	0.703176	0.788253	0.700711	0.844504	0.815413	0.615361	0.800908	0.165572	0.852796	0.793367	0.129592	0.875648	-0.62744	-0.7204	-0.86906	0.883482	-0.29227	-0.41295	0.826726	-0.85625
Epibreynin D	-0.92678	-0.77097	-0.27373	-0.81913	-0.7809	-0.97054	0.640363	-0.73172	-0.33155	0.996341	-0.05568	-0.40157	-0.77815	-0.61754	0.884436	-0.9496	0.849651	0.985163	0.985998	0.782348	0.990411	0.996185	0.987969	-0.6062	0.430407	0.162415	-0.45398	0.99494	-0.45187	0.890645	0.96253	0.896793	0.984697	0.99365	0.63199	0.916783	0.434816	0.98743	0.799883	-0.13607	0.938288	-0.51238	-0.66084	-0.95659	0.975716	-0.53319	-0.58261	0.962822	-0.94846
2,4,5-Trihydroxybenzoic acid	-0.97511	-0.92054	-0.55629	-0.92825	-0.91734	-0.98847	0.832023	-0.9024	-0.01471	0.943915	-0.35554	-0.64986	-0.92766	-0.82326	0.696458	-0.98951	0.967437	0.970152	0.966799	0.54386	0.896336	0.927972	0.97305	-0.80195	0.689983	0.45464	-0.14869	0.945745	-0.20163	0.884978	0.970378	0.850011	0.962051	0.916045	0.688876	0.945086	0.131596	0.962431	0.93812	0.182275	0.989556	-0.75786	-0.85551	-0.99036	0.951621	-0.25694	-0.51776	0.925564	-0.98541
2,6-dihydroxy-4-[3,4,5-trihydroxy-6-(hydroxymethyl)oxan-2-yl]oxybenzoic acid	-0.92054	-0.7871	-0.30693	-0.83574	-0.79884	-0.9723	0.652341	-0.75096	-0.29453	0.989313	-0.09653	-0.43287	-0.79449	-0.64287	0.854021	-0.95035	0.861588	0.980861	0.976765	0.753029	0.980442	0.984652	0.987237	-0.63927	0.464277	0.193361	-0.41865	0.988792	-0.41608	0.889835	0.954959	0.871677	0.984703	0.990151	0.645977	0.916887	0.396521	0.985331	0.81795	-0.09882	0.946921	-0.53563	-0.68165	-0.96061	0.977803	-0.50349	-0.61196	0.957889	-0.94875
methyl 4-[(4-chlorobenzyl)oxy]-3-methoxybenzoate	0.145419	-0.20723	-0.67824	-0.10298	-0.20323	0.191846	0.296711	-0.26446	0.920896	-0.39348	-0.81895	-0.56851	-0.19468	-0.41638	-0.7524	0.13692	0.092365	-0.3001	-0.32712	-0.82539	-0.49061	-0.44691	-0.28195	-0.3882	0.565358	0.759378	0.926307	-0.38576	0.788708	-0.2647	-0.29457	-0.4293	-0.289	-0.42932	0.165989	-0.18978	-0.91524	-0.3223	0.191826	0.88274	-0.08745	-0.49394	-0.34778	0.145091	-0.2469	0.821803	0.367973	-0.36809	0.137371
2,3,4-trimethoxy-6-[(2S)-2-methyl-5-oxopyrrolidin-1-yl]benzoic acid	0.926404	0.765352	0.2673	0.816891	0.781132	0.968019	-0.62723	0.726394	0.338839	-0.99363	0.049376	0.398516	0.772045	0.614592	-0.88933	0.945957	-0.84422	-0.97966	-0.98456	-0.78542	-0.98774	-0.99466	-0.98692	0.593504	-0.42028	-0.15679	0.458067	-0.99049	0.471419	-0.8862	-0.95487	-0.88139	-0.98792	-0.99028	-0.64689	-0.9142	-0.43952	-0.98623	-0.79273	0.144988	-0.93148	0.506064	0.655715	0.954464	-0.97126	0.537305	0.567253	-0.96412	0.948888
Methyl gallate	-0.74086	-0.47997	0.104428	-0.58345	-0.51273	-0.8121	0.313455	-0.42467	-0.65543	0.914904	0.303641	-0.03175	-0.48473	-0.29511	0.982321	-0.76978	0.592454	0.873791	0.882097	0.955139	0.960387	0.938889	0.865881	-0.28003	0.068392	-0.20932	-0.74992	0.918891	-0.70376	0.745601	0.840058	0.856576	0.872571	0.943113	0.426293	0.772972	0.727629	0.871214	0.52006	-0.49484	0.742365	-0.15736	-0.33477	-0.78261	0.851627	-0.77719	-0.53352	0.871396	-0.77887
5,7-Dimethoxy-2-methyl-2,3-dihydro-1-benzofuran-6-carboxylic acid	-0.07239	0.27095	0.775622	0.139253	0.241047	-0.16326	-0.40606	0.335881	-0.99486	0.378472	0.877709	0.666888	0.269928	0.465691	0.752648	-0.09595	-0.14836	0.30034	0.308472	0.874749	0.495316	0.431908	0.266226	0.45303	-0.62889	-0.83658	-0.99162	0.387787	-0.86738	0.215762	0.263319	0.417169	0.280778	0.446308	-0.17314	0.172505	0.983629	0.288109	-0.23889	-0.96181	0.069289	0.580673	0.429518	-0.1137	0.258578	-0.91875	-0.31042	0.307721	-0.11082
Epibreynin B	-0.84327	-0.62819	-0.07503	-0.6869	-0.63456	-0.89446	0.495402	-0.5782	-0.5054	0.967571	0.143648	-0.20878	-0.63136	-0.44536	0.950748	-0.86604	0.722824	0.946843	0.9512	0.88437	0.984043	0.978527	0.931895	-0.43497	0.258799	-0.03797	-0.6157	0.971584	-0.56137	0.824918	0.929985	0.915923	0.928798	0.970289	0.451769	0.875524	0.607862	0.937447	0.650417	-0.32455	0.855565	-0.33127	-0.4899	-0.87182	0.916711	-0.68138	-0.57801	0.912894	-0.86114
3,5-Dihydroxybenzoic acid	-0.89825	-0.7128	-0.19216	-0.78196	-0.73645	-0.94662	0.573749	-0.6716	-0.40531	0.986007	0.01633	-0.31378	-0.72008	-0.55934	0.917263	-0.92189	0.802152	0.971866	0.975464	0.829871	0.99304	0.995579	0.968274	-0.53697	0.347185	0.080973	-0.52361	0.989716	-0.51132	0.849669	0.951383	0.922347	0.968532	0.99053	0.579142	0.902351	0.505139	0.970791	0.743253	-0.21769	0.901621	-0.44132	-0.59481	-0.92967	0.95389	-0.58812	-0.54971	0.958478	-0.9239
methyl 2,3,6-tri-o-galloyl-A-d-glucopyranoside	0.63379	0.849665	0.94701	0.802123	0.881054	0.607049	-0.84559	0.881913	-0.68885	-0.40787	0.919252	0.92388	0.851668	0.963538	0.024894	0.65163	-0.79969	-0.4735	-0.47046	0.213277	-0.29758	-0.36503	-0.51045	0.920624	-0.91927	-0.91514	-0.58551	-0.40095	-0.50487	-0.43404	-0.49375	-0.32474	-0.51136	-0.3396	-0.62214	-0.55856	0.584764	-0.49177	-0.83981	-0.80558	-0.67045	0.943405	0.91379	0.644755	-0.51196	-0.4535	0.107044	-0.4565	0.644386
Salicylic acid	-0.93226	-0.77873	-0.32003	-0.81142	-0.77666	-0.94731	0.690587	-0.74901	-0.25104	0.958054	-0.10551	-0.42901	-0.78873	-0.63524	0.830832	-0.93875	0.850986	0.97078	0.970126	0.714313	0.938859	0.959306	0.950705	-0.60681	0.446867	0.223312	-0.37118	0.961594	-0.41558	0.883111	0.955102	0.940603	0.939651	0.943288	0.645457	0.918981	0.365087	0.945621	0.805196	-0.07011	0.91843	-0.56392	-0.68009	-0.93366	0.940959	-0.4719	-0.43811	0.914217	-0.94536
(-)-Epicatechin 3-O-gallate	-0.54931	-0.79733	-0.9767	-0.703	-0.77085	-0.484	0.836187	-0.8365	0.802109	0.281182	-0.94676	-0.94836	-0.79495	-0.899	-0.17883	-0.53938	0.724921	0.371061	0.361126	-0.36956	0.152853	0.22602	0.39315	-0.86089	0.956741	0.96873	0.720407	0.276877	0.57841	0.365833	0.39479	0.178333	0.37586	0.199092	0.525011	0.453133	-0.7144	0.363834	0.773419	0.901742	0.574972	-0.95303	-0.87882	-0.52599	0.380695	0.581932	-0.04751	0.316553	-0.53137
Epigallocatechin gallate	-0.91471	-0.74683	-0.25333	-0.80641	-0.76906	-0.94567	0.623227	-0.71067	-0.33325	0.965703	-0.0511	-0.36054	-0.7506	-0.60719	0.879767	-0.92802	0.826361	0.970245	0.971569	0.774187	0.96533	0.977972	0.956263	-0.55867	0.386884	0.146962	-0.44698	0.975901	-0.47486	0.824573	0.946604	0.943623	0.955351	0.965546	0.632791	0.92603	0.430801	0.959633	0.762629	-0.1489	0.902434	-0.49728	-0.63459	-0.93367	0.945371	-0.53405	-0.46856	0.947707	-0.93447
Theaflavin-3-gallat	-0.90128	-0.95611	-0.75898	-0.89857	-0.96786	-0.90143	0.917537	-0.95996	0.277257	0.783596	-0.6073	-0.81077	-0.96437	-0.93282	0.445771	-0.91225	0.959794	0.83679	0.83229	0.270748	0.705255	0.754846	0.844178	-0.89796	0.827104	0.670135	0.157664	0.793443	0.062274	0.794567	0.853783	0.695721	0.851707	0.744491	0.729251	0.851871	-0.13832	0.840492	0.961927	0.452114	0.937614	-0.88132	-0.93151	-0.91593	0.830328	0.0427	-0.4356	0.790462	-0.89949
epigallocatechin 3-O-gallate	-0.96192	-0.94337	-0.64166	-0.93839	-0.91973	-0.94949	0.869143	-0.93252	0.10164	0.882576	-0.44947	-0.72367	-0.94821	-0.85878	0.596097	-0.95836	0.973667	0.92718	0.917771	0.424249	0.820683	0.862828	0.928858	-0.82189	0.767633	0.550138	-0.02105	0.886408	-0.12909	0.842844	0.928128	0.773012	0.908958	0.845369	0.687351	0.907092	-0.00151	0.915163	0.943884	0.299073	0.961709	-0.82922	-0.89807	-0.95929	0.898207	-0.13181	-0.47467	0.880484	-0.95663
Epicatechin	0.179277	-0.16058	-0.69368	-0.0227	-0.13428	0.2737	0.310524	-0.22732	0.979593	-0.48306	-0.82402	-0.56809	-0.15609	-0.36632	-0.81664	0.207964	0.033389	-0.39323	-0.40431	-0.91743	-0.59299	-0.53019	-0.37706	-0.33574	0.535902	0.766855	0.997888	-0.48162	0.865283	-0.32281	-0.354	-0.46969	-0.38687	-0.54697	0.065319	-0.25715	-0.97061	-0.39542	0.118148	0.923484	-0.17438	-0.48686	-0.31619	0.225306	-0.36579	0.928365	0.401852	-0.41848	0.22085
isotheaflavin	0.852674	0.645224	0.100326	0.726609	0.657173	0.897244	-0.48552	0.591535	0.487139	-0.96345	-0.11322	0.23585	0.644609	0.471282	-0.93736	0.872614	-0.73837	-0.93217	-0.94053	-0.86244	-0.983	-0.97546	-0.93858	0.447209	-0.27456	-0.00311	0.597498	-0.95864	0.56675	-0.79391	-0.89858	-0.86244	-0.93124	-0.96894	-0.53483	-0.84286	-0.56136	-0.93565	-0.67205	0.297527	-0.84243	0.352304	0.520792	0.879069	-0.92463	0.653029	0.523135	-0.93118	0.874532
Afzelechin	-0.03428	0.313435	0.800785	0.180914	0.277416	-0.12222	-0.44368	0.375742	-0.99128	0.337803	0.893169	0.701561	0.311572	0.4981	0.721522	-0.05674	-0.18921	0.259107	0.271896	0.851992	0.457176	0.393113	0.224963	0.489901	-0.66044	-0.85182	-0.98598	0.349282	-0.86546	0.17131	0.230291	0.391739	0.240994	0.408919	-0.21184	0.132382	0.979084	0.243085	-0.27296	-0.96987	0.02356	0.611482	0.464467	-0.07241	0.214194	-0.90017	-0.25647	0.269564	-0.07226
catechins	-0.06265	-0.37054	-0.81548	-0.23907	-0.34081	0.031934	0.480448	-0.43459	0.956578	-0.23713	-0.88006	-0.72836	-0.37184	-0.54664	-0.64108	-0.03812	0.263773	-0.17229	-0.16204	-0.7723	-0.36259	-0.29796	-0.12298	-0.53396	0.724618	0.864929	0.924581	-0.24916	0.835123	-0.11276	-0.1026	-0.3327	-0.13751	-0.31521	0.104518	-0.03702	-0.9104	-0.1534	0.353207	0.949424	0.062969	-0.65203	-0.52364	-0.01801	-0.14477	0.862235	0.200656	-0.16627	-0.01044
Robinetinidol-(4alpha->2')-dihydrorobinetin	-0.97676	-0.87994	-0.45714	-0.89959	-0.86621	-0.98787	0.772473	-0.84823	-0.13973	0.977042	-0.23333	-0.57656	-0.88265	-0.7438	0.78187	-0.988	0.934167	0.973553	0.978927	0.638801	0.944952	0.96349	0.990637	-0.73131	0.591697	0.358188	-0.27332	0.965626	-0.28304	0.877894	0.950837	0.85096	0.974155	0.952117	0.719324	0.939099	0.240195	0.982629	0.897632	0.061615	0.968546	-0.66493	-0.79734	-0.98564	0.979616	-0.38416	-0.52775	0.961996	-0.98028
(-)-Epigallocatechin 3,4'-di-gallate	-0.91038	-0.91555	-0.64308	-0.93599	-0.92798	-0.92929	0.812651	-0.90681	0.129811	0.858624	-0.48121	-0.73089	-0.9229	-0.87038	0.544848	-0.94119	0.948846	0.876729	0.875823	0.395627	0.79366	0.825975	0.908271	-0.85722	0.767134	0.571732	-0.01147	0.844028	-0.05811	0.823936	0.874483	0.695303	0.89594	0.822553	0.683459	0.860554	-0.01314	0.874948	0.953501	0.315652	0.943861	-0.80855	-0.88853	-0.93789	0.896994	-0.13909	-0.4153	0.825367	-0.94336
[truncated: 33 more columns]
